# Supplementary material for: High-throughput proteomic analysis reveals systemic dysregulation in virally suppressed people living with HIV
Source: JCI Insight. 2023 Jun 8;8(11):e166166. doi: 10.1172/jci.insight.166166 (PMC10393229; doi:10.1172/jci.insight.166166)
Supplement: Supplemental tables 1-13 [file jciinsight-8-166166-s211.xlsx]

## Sheet: Table S1
List of included and excluded proteins for differential expression (DE) analysis between PLHIV and HCs and analysis within PLHIV
Abbreviations: PLHIV= people living with HIV; HCs= healthy controls; <LOD= percentage of samples with value below the limit of detection
Discovery cohort						Replication cohort
Assay	PLHIV (% participants <LOD)	HCs (% participants <LOD)	Delta	DE_analysis	Analysis within PLHIV	Assay	PLHIV (% participants <LOD)	HCs (% participants <LOD)	Delta	DE_analysis	Analysis within PLHIV	Abbreviation
AARSD1_Oncology	0	0	0	Include	Include	AARSD1_Oncology	0	0	0	Include	Include	Alanyl-trna synthetase domain containing 1
ABHD14B_Neurology	0	0	0	Include	Include	ABHD14B_Neurology	0	0	0	Include	Include	Protein ABHD14B
ABL1_Oncology	0	0	0	Include	Include	ABL1_Oncology	0	0	0	Include	Include	Tyrosine-protein kinase ABL1
ACAA1_Oncology	0	0	0	Include	Include	ACAA1_Oncology	46.7275	89	42.2725	Include	Exclude	3-ketoacyl-CoA thiolase, peroxisomal
ACAN_Cardiometabolic	0	0	0	Include	Include	ACAN_Cardiometabolic	0	0	0	Include	Include	Aggrecan core protein
ACE2_Cardiometabolic	0	0	0	Include	Include	ACE2_Cardiometabolic	0	0	0	Include	Include	Angiotensin-converting enzyme 2
ACOX1_Cardiometabolic	90	80.3279	9.67213	Exclude	Exclude	ACOX1_Cardiometabolic	90.8676	97	6.13242	Exclude	Exclude	Peroxisomal acyl-coenzyme A oxidase 1
ACP5_Cardiometabolic	0	0	0	Include	Include	ACP5_Cardiometabolic	0	0	0	Include	Include	Tartrate-resistant acid phosphatase type 5
ACP6_Oncology	0	0	0	Include	Include	ACP6_Oncology	0	0	0	Include	Include	Lysophosphatidic acid phosphatase type 6
ACTA2_Cardiometabolic	36.1905	69.6721	33.4817	Include	Exclude	ACTA2_Cardiometabolic	55.86	72	16.14	Exclude	Exclude	Actin, aortic smooth muscle
ACTN4_Inflammation	86.1905	83.6066	2.58392	Exclude	Exclude	ACTN4_Inflammation	93.1507	92	1.15068	Exclude	Exclude	Alpha-actinin-4
ACVRL1_Neurology	0	0	0	Include	Include	ACVRL1_Neurology	0	0	0	Include	Include	Serine/threonine-protein kinase receptor R3
ACY1_Cardiometabolic	0	0	0	Include	Include	ACY1_Cardiometabolic	0	0	0	Include	Include	ABHD14A-ACY1 readthrough
ADA_Inflammation	0	0	0	Include	Include	ADA_Inflammation	0	0	0	Include	Include	Adenosine deaminase
ADA2_Cardiometabolic	0	0	0	Include	Include	ADA2_Cardiometabolic	0	0	0	Include	Include	Adenosine deaminase 2
ADAM15_Cardiometabolic	0	0	0	Include	Include	ADAM15_Cardiometabolic	0	0	0	Include	Include	Disintegrin and metalloproteinase domain-containing protein 15
ADAM22_Neurology	0	0	0	Include	Include	ADAM22_Neurology	0	0	0	Include	Include	Disintegrin and metalloproteinase domain-containing protein 22
ADAM23_Inflammation	0	0	0	Include	Include	ADAM23_Inflammation	0	0	0	Include	Include	Disintegrin and metalloproteinase domain-containing protein 23
ADAM8_Neurology	0	0	0	Include	Include	ADAM8_Neurology	0	0	0	Include	Include	Disintegrin and metalloproteinase domain-containing protein 8
ADAMTS13_Cardiometabolic	0	0	0	Include	Include	ADAMTS13_Cardiometabolic	0	0	0	Include	Include	A disintegrin and metalloproteinase with thrombospondin motifs 13
ADAMTS15_Oncology	0	0	0	Include	Include	ADAMTS15_Oncology	0	0	0	Include	Include	A disintegrin and metalloproteinase with thrombospondin motifs 15
ADAMTS16_Cardiometabolic	0	0	0	Include	Include	ADAMTS16_Cardiometabolic	0	0	0	Include	Include	A disintegrin and metalloproteinase with thrombospondin motifs 16
ADAMTS8_Oncology	0	0	0	Include	Include	ADAMTS8_Oncology	0	0	0	Include	Include	A disintegrin and metalloproteinase with thrombospondin motifs 8
ADCYAP1R1_Oncology	1.90476	3.27869	1.37393	Include	Exclude	ADCYAP1R1_Oncology	1.06545	0	1.06545	Include	Exclude	Pituitary adenylate cyclase-activating polypeptide type I receptor
ADGRB3_Neurology	0	0	0	Include	Include	ADGRB3_Neurology	0	0	0	Include	Include	Adhesion G protein-coupled receptor B3
ADGRE2_Inflammation	0	0	0	Include	Include	ADGRE2_Inflammation	0	0	0	Include	Include	Adhesion G protein-coupled receptor E2
ADGRG1_Oncology	0	0	0	Include	Include	ADGRG1_Oncology	0	0	0	Include	Include	Adhesion G-protein coupled receptor G1
ADGRG2_Cardiometabolic	0	0	0	Include	Include	ADGRG2_Cardiometabolic	0	0	0	Include	Include	Adhesion G-protein coupled receptor G2
ADH4_Cardiometabolic	0	0	0	Include	Include	ADH4_Cardiometabolic	0	0	0	Include	Include	Alcohol dehydrogenase 4 (class ii), pi polypeptide
ADM_Oncology	0	0	0	Include	Include	ADM_Oncology	0	0	0	Include	Include	Adrenomedullin
AFP_Neurology	0	0	0	Include	Include	AFP_Neurology	0	0	0	Include	Include	Alpha-fetoprotein
AGER_Inflammation	0	0	0	Include	Include	AGER_Inflammation	0	0	0	Include	Include	Advanced glycosylation end product-specific receptor
AGR2_Neurology	1.90476	21.3115	19.4067	Include	Exclude	AGR2_Neurology	66.3623	74	7.63775	Exclude	Exclude	Anterior gradient protein 2 homolog
AGR3_Oncology	4.28571	18.0328	13.7471	Include	Exclude	AGR3_Oncology	10.3501	21	10.6499	Include	Exclude	Anterior gradient protein 3
AGRN_Inflammation	0	0	0	Include	Include	AGRN_Inflammation	0	0	0	Include	Include	Agrin
AGRP_Inflammation	0	0	0	Include	Include	AGRP_Inflammation	0	0	0	Include	Include	Agouti-related protein
AGXT_Cardiometabolic	0	0	0	Include	Include	AGXT_Cardiometabolic	0	0	0	Include	Include	Alanine-glyoxylate transaminase / serine-glyoxylate transaminase / serine-pyruvate transaminase
AHCY_Cardiometabolic	7.61905	13.1148	5.49571	Include	Exclude	AHCY_Cardiometabolic	12.1766	63	50.8234	Include	Exclude	Adenosylhomocysteinase
AHSP_Neurology	0	0	0	Include	Include	AHSP_Neurology	0	0	0	Include	Include	Alpha-hemoglobin-stabilizing protein
AIF1_Oncology	2.85714	4.09836	1.24122	Include	Exclude	AIF1_Oncology	0	0	0	Include	Include	Allograft inflammatory factor 1
AIFM1_Oncology	0	1.63934	1.63934	Include	Include	AIFM1_Oncology	0	0	0	Include	Include	Apoptosis-inducing factor 1, mitochondrial
AK1_Cardiometabolic	0	0	0	Include	Include	AK1_Cardiometabolic	0	0	0	Include	Include	Adenylate kinase isoenzyme 1
AKR1B1_Oncology	0	0	0	Include	Include	AKR1B1_Oncology	0	0	0	Include	Include	Aldose reductase
AKR1C4_Cardiometabolic	2.85714	7.37705	4.51991	Include	Exclude	AKR1C4_Cardiometabolic	10.3501	11	0.649924	Include	Exclude	Aldo-keto reductase family 1 member C4
AKT1S1_Neurology	0	0	0	Include	Include	AKT1S1_Neurology	0.152207	0	0.152207	Include	Include	Proline-rich AKT1 substrate 1
AKT3_Oncology	77.619	78.6885	1.06948	Exclude	Exclude	AKT3_Oncology	52.207	82	29.793	Include	Exclude	RAC-gamma serine/threonine-protein kinase
ALCAM_Cardiometabolic	0	0	0	Include	Include	ALCAM_Cardiometabolic	0	0	0	Include	Include	CD166 antigen
ALDH1A1_Neurology	0	0	0	Include	Include	ALDH1A1_Neurology	0	0	0	Include	Include	Aldehyde dehydrogenase 1 family member a1
ALDH3A1_Inflammation	0	0	0	Include	Include	ALDH3A1_Inflammation	0	1	1	Include	Include	Aldehyde dehydrogenase, dimeric NADP-preferring
ALPP_Oncology	0	0	0	Include	Include	ALPP_Oncology	0	0	0	Include	Include	Alkaline phosphatase, placental type
AMBN_Inflammation	0	0	0	Include	Include	AMBN_Inflammation	0	0	0	Include	Include	Ameloblastin
AMBP_Oncology	0	0	0	Include	Include	AMBP_Oncology	0	0	0	Include	Include	Alpha-1-microglobulin/bikunin precursor
AMFR_Neurology	36.6667	52.459	15.7923	Exclude	Exclude	AMFR_Neurology	31.3546	55	23.6454	Include	Exclude	E3 ubiquitin-protein ligase AMFR
AMIGO2_Oncology	0	0	0	Include	Include	AMIGO2_Oncology	0	0	0	Include	Include	Amphoterin-induced protein 2
AMN_Inflammation	2.38095	2.45902	0.078064	Include	Exclude	AMN_Inflammation	1.36986	1	0.369863	Include	Exclude	Amnion associated transmembrane protein
AMY2A_Cardiometabolic	0	0	0	Include	Include	AMY2A_Cardiometabolic	0	0	0	Include	Include	Pancreatic alpha-amylase
AMY2B_Cardiometabolic	0	0	0	Include	Include	AMY2B_Cardiometabolic	0	0	0	Include	Include	Amylase, alpha 2B
ANG_Cardiometabolic	0	0	0	Include	Include	ANG_Cardiometabolic	0	0	0	Include	Include	Angiogenin
ANGPT1_Inflammation	0	0	0	Include	Include	ANGPT1_Inflammation	0	0	0	Include	Include	Angiopoietin-1
ANGPT2_Oncology	0	0	0	Include	Include	ANGPT2_Oncology	0	0	0	Include	Include	Angiopoietin-2
ANGPTL1_Cardiometabolic	0	0	0	Include	Include	ANGPTL1_Cardiometabolic	0	0	0	Include	Include	Angiopoietin-related protein 1
ANGPTL2_Inflammation	0	0	0	Include	Include	ANGPTL2_Inflammation	0	0	0	Include	Include	Angiopoietin-related protein 2
ANGPTL3_Cardiometabolic	0	0	0	Include	Include	ANGPTL3_Cardiometabolic	0	0	0	Include	Include	Angiopoietin-related protein 3
ANGPTL4_Inflammation	0	0	0	Include	Include	ANGPTL4_Inflammation	0	0	0	Include	Include	Angiopoietin-related protein 4
ANGPTL7_Oncology	0	0	0	Include	Include	ANGPTL7_Oncology	0	0	0	Include	Include	Angiopoietin-related protein 7
ANKRD54_Oncology	0.952381	0	0.952381	Include	Exclude	ANKRD54_Oncology	8.21918	25	16.7808	Include	Exclude	Ankyrin repeat domain-containing protein 54
ANPEP_Cardiometabolic	0	0	0	Include	Include	ANPEP_Cardiometabolic	0	0	0	Include	Include	Alanyl aminopeptidase, membrane
ANXA10_Neurology	1.42857	8.19672	6.76815	Include	Exclude	ANXA10_Neurology	0.913242	0	0.913242	Include	Exclude	Annexin A10
ANXA11_Inflammation	0.952381	1.63934	0.686963	Include	Exclude	ANXA11_Inflammation	0	1	1	Include	Include	Annexin A11
ANXA3_Neurology	0	0	0	Include	Include	ANXA3_Neurology	0	0	0	Include	Include	Annexin A3
ANXA4_Cardiometabolic	0	0	0	Include	Include	ANXA4_Cardiometabolic	0	0	0	Include	Include	Annexin A4
ANXA5_Neurology	55.2381	83.6066	28.3685	Include	Exclude	ANXA5_Neurology	7.76256	11	3.23744	Include	Exclude	Annexin A5
AOC1_Inflammation	49.5238	40.9836	8.5402	Exclude	Exclude	AOC1_Inflammation	25.4186	33	7.58143	Exclude	Exclude	Amiloride-sensitive amine oxidase [copper-containing]
AOC3_Cardiometabolic	0	0	0	Include	Include	AOC3_Cardiometabolic	0	0	0	Include	Include	Amine oxidase, copper containing 3
APBB1IP_Oncology	0	0	0	Include	Include	APBB1IP_Oncology	0	0	0	Include	Include	Amyloid beta A4 precursor protein-binding family B member 1-interacting protein
APEX1_Oncology	0	0	0	Include	Include	APEX1_Oncology	0	0	0	Include	Include	DNA-(apurinic or apyrimidinic site) lyase
APLP1_Cardiometabolic	0	0	0	Include	Include	APLP1_Cardiometabolic	0	0	0	Include	Include	Amyloid-like protein 1
APOH_Neurology	0	0	0	Include	Include	APOH_Neurology	0	0	0	Include	Include	Beta-2-glycoprotein 1
APOM_Cardiometabolic	0	0	0	Include	Include	APOM_Cardiometabolic	0	0	0	Include	Include	Apolipoprotein M
APP_Neurology	0	0	0	Include	Include	APP_Neurology	31.6591	79	47.3409	Include	Exclude	Amyloid-beta A4 protein
APRT_Neurology	0	0	0	Include	Include	APRT_Neurology	0	0	0	Include	Include	Adenine phosphoribosyltransferase
AREG_Oncology	0	0	0	Include	Include	AREG_Oncology	0	0	0	Include	Include	Amphiregulin
ARG1_Oncology	0	0	0	Include	Include	ARG1_Oncology	0	0	0	Include	Include	Arginase-1
ARHGAP1_Oncology	0	0	0	Include	Include	ARHGAP1_Oncology	0	0	0	Include	Include	Rho GTPase-activating protein 1
ARHGAP25_Oncology	25.2381	22.1311	3.10695	Include	Exclude	ARHGAP25_Oncology	0	0	0	Include	Include	Rho GTPase-activating protein 25
ARHGEF12_Inflammation	2.38095	15.5738	13.1928	Include	Exclude	ARHGEF12_Inflammation	0.761035	1	0.238965	Include	Exclude	Rho guanine nucleotide exchange factor 12
ARID4B_Neurology	94.2857	95.9016	1.61593	Exclude	Exclude	ARID4B_Neurology	90.7154	93	2.28463	Exclude	Exclude	AT-rich interactive domain-containing protein 4B
ARNT_Inflammation	91.9048	90.9836	0.921155	Exclude	Exclude	ARNT_Inflammation	88.8889	86	2.88889	Exclude	Exclude	Aryl hydrocarbon receptor nuclear translocator
ARSA_Neurology	0	0	0	Include	Include	ARSA_Neurology	0	0	0	Include	Include	Arylsulfatase A
ARSB_Oncology	0	0	0	Include	Include	ARSB_Oncology	0	0	0	Include	Include	Arylsulfatase B
ART3_Cardiometabolic	0	0	0	Include	Include	ART3_Cardiometabolic	0	0	0	Include	Include	Ecto-adp-ribosyltransferase 3
ARTN_Inflammation	95.2381	95.082	0.156128	Exclude	Exclude	ARTN_Inflammation	93.1507	93	0.150685	Exclude	Exclude	Artemin
ASAH2_Neurology	0	0	0	Include	Include	ASAH2_Neurology	0	0	0	Include	Include	N-acylsphingosine amidohydrolase 2
ASGR1_Neurology	0	0	0	Include	Include	ASGR1_Neurology	0	0	0	Include	Include	Asialoglycoprotein receptor 1
ATF2_Neurology	70.9524	82.7869	11.8345	Exclude	Exclude	ATF2_Neurology	81.1263	71	10.1263	Exclude	Exclude	Cyclic AMP-dependent transcription factor ATF-2
ATG4A_Oncology	0	0	0	Include	Include	ATG4A_Oncology	0.304414	11	10.6956	Include	Exclude	Autophagy related 4a cysteine peptidase
ATOX1_Oncology	0	0	0	Include	Include	ATOX1_Oncology	0	0	0	Include	Include	Copper transport protein ATOX1
ATP5IF1_Inflammation	0	0	0	Include	Include	ATP5IF1_Inflammation	0	0	0	Include	Include	Atp synthase inhibitory factor subunit 1
ATP5PO_Neurology	97.619	96.7213	0.897736	Exclude	Exclude	ATP5PO_Neurology	97.1081	92	5.10807	Exclude	Exclude	ATP synthase subunit O, mitochondrial
ATP6AP2_Oncology	32.8571	40.1639	7.30679	Exclude	Exclude	ATP6AP2_Oncology	58.2953	69	10.7047	Exclude	Exclude	Atpase h+ transporting accessory protein 2
ATP6V1D_Oncology	98.0952	95.082	3.01327	Exclude	Exclude	ATP6V1D_Oncology	93.4551	98	4.5449	Exclude	Exclude	V-type proton ATPase subunit D
ATP6V1F_Neurology	56.6667	68.8525	12.1858	Exclude	Exclude	ATP6V1F_Neurology	60.8828	93	32.1172	Include	Exclude	ATPase H+ transporting V1 subunit F
ATXN10_Neurology	28.0952	40.9836	12.8884	Exclude	Exclude	ATXN10_Neurology	0.152207	0	0.152207	Include	Include	Ataxin-10
AXIN1_Inflammation	1.90476	1.63934	0.265418	Include	Exclude	AXIN1_Inflammation	2.28311	17	14.7169	Include	Exclude	Axin-1
AXL_Cardiometabolic	0	0	0	Include	Include	AXL_Cardiometabolic	0	0	0	Include	Include	Tyrosine-protein kinase receptor UFO
AZU1_Cardiometabolic	0	0	0	Include	Include	AZU1_Cardiometabolic	0	0	0	Include	Include	Azurocidin
B4GALT1_Inflammation	0	0	0	Include	Include	B4GALT1_Inflammation	0	0	0	Include	Include	Beta-1,4-galactosyltransferase 1
B4GAT1_Neurology	0	0	0	Include	Include	B4GAT1_Neurology	0	0	0	Include	Include	Beta-1,4-glucuronyltransferase 1
BACH1_Inflammation	7.14286	50	42.8571	Include	Exclude	BACH1_Inflammation	2.58752	19	16.4125	Include	Exclude	Transcription regulator protein BACH1
BAG3_Neurology	0	0	0	Include	Include	BAG3_Neurology	0	0	0	Include	Include	BAG family molecular chaperone regulator 3
BAG6_Cardiometabolic	0	0	0	Include	Include	BAG6_Cardiometabolic	0	0	0	Include	Include	Large proline-rich protein BAG6
BAIAP2_Oncology	0	0	0	Include	Include	BAIAP2_Oncology	0.304414	2	1.69559	Include	Exclude	Brain-specific angiogenesis inhibitor 1-associated protein 2
BAMBI_Oncology	90.4762	96.7213	6.24512	Exclude	Exclude	BAMBI_Oncology	78.691	93	14.309	Exclude	Exclude	BMP and activin membrane-bound inhibitor homolog
BANK1_Inflammation	0	0	0	Include	Include	BANK1_Inflammation	0	0	0	Include	Include	B-cell scaffold protein with ankyrin repeats
BAX_Neurology	0	0	0	Include	Include	BAX_Neurology	0	0	0	Include	Include	Apoptosis regulator BAX
BCAM_Neurology	0	0	0	Include	Include	BCAM_Neurology	0	0	0	Include	Include	Basal cell adhesion molecule
BCAN_Neurology	0	0	0	Include	Include	BCAN_Neurology	0	0	0	Include	Include	Brevican core protein
BCL2L11_Inflammation	0	0	0	Include	Include	BCL2L11_Inflammation	0	0	0	Include	Include	Bcl-2-like protein 11
BCR_Inflammation	0	0	0	Include	Include	BCR_Inflammation	0	0	0	Include	Include	Breakpoint cluster region protein
BGN_Oncology	0	0	0	Include	Include	BGN_Oncology	0	0	0	Include	Include	Biglycan
BID_Inflammation	0	0	0	Include	Include	BID_Inflammation	3.50076	51	47.4992	Include	Exclude	BH3-interacting domain death agonist
BIN2_Neurology	10.9524	48.3607	37.4083	Include	Exclude	BIN2_Neurology	26.9406	18	8.94064	Include	Exclude	Bridging integrator 2
BIRC2_Oncology	85.2381	71.3115	13.9266	Exclude	Exclude	BIRC2_Oncology	70.9285	97	26.0715	Include	Exclude	Baculoviral IAP repeat-containing protein 2
BLMH_Cardiometabolic	0	0	0	Include	Include	BLMH_Cardiometabolic	0	0	0	Include	Include	Bleomycin hydrolase
BLVRB_Neurology	0	0	0	Include	Include	BLVRB_Neurology	0	0	0	Include	Include	Flavin reductase (NADPH)
BMP4_Neurology	0	0	0	Include	Include	BMP4_Neurology	0	0	0	Include	Include	Bone morphogenetic protein 4
BMP6_Cardiometabolic	0	0	0	Include	Include	BMP6_Cardiometabolic	0	0	0	Include	Include	Bone morphogenetic protein 6
BOC_Cardiometabolic	0	0	0	Include	Include	BOC_Cardiometabolic	0	0	0	Include	Include	Boc cell adhesion associated, oncogene regulated
BPIFB1_Cardiometabolic	0	0	0	Include	Include	BPIFB1_Cardiometabolic	0	0	0	Include	Include	BPI fold-containing family B member 1
BRK1_Neurology	0	0	0	Include	Include	BRK1_Neurology	0	0	0	Include	Include	BRICK1 subunit of SCAR/WAVE actin nucleating complex
BSG_Inflammation	0	0	0	Include	Include	BSG_Inflammation	0	0	0	Include	Include	Basigin
BST1_Neurology	0	0	0	Include	Include	BST1_Neurology	0	0	0	Include	Include	ADP-ribosyl cyclase/cyclic ADP-ribose hydrolase 2
BST2_Neurology	0	0	0	Include	Include	BST2_Neurology	0	0	0	Include	Include	Bone marrow stromal antigen 2
BTC_Oncology	0	0	0	Include	Include	BTC_Oncology	0	0	0	Include	Include	Probetacellulin
BTN2A1_Inflammation	0	0	0	Include	Include	BTN2A1_Inflammation	0	0	0	Include	Include	Butyrophilin subfamily 2 member A1
BTN3A2_Inflammation	0	0	0	Include	Include	BTN3A2_Inflammation	0	0	0	Include	Include	Butyrophilin subfamily 3 member A2
C19orf12_Neurology	1.42857	11.4754	10.0468	Include	Exclude	C19orf12_Neurology	2.28311	4	1.71689	Include	Exclude	Protein C19orf12
C1QA_Inflammation	0	0	0	Include	Include	C1QA_Inflammation	0	0	0	Include	Include	Complement C1q subcomponent subunit A
C1QTNF1_Cardiometabolic	0	0	0	Include	Include	C1QTNF1_Cardiometabolic	0	0	0	Include	Include	Complement C1q tumor necrosis factor-related protein 1
C2_Cardiometabolic	0	0	0	Include	Include	C2_Cardiometabolic	0	0	0	Include	Include	Complement C2
C2CD2L_Neurology	0	0.819672	0.819672	Include	Include	C2CD2L_Neurology	0	0	0	Include	Include	Phospholipid transfer protein C2CD2L
C4BPB_Oncology	0	0	0	Include	Include	C4BPB_Oncology	0	0	0	Include	Include	C4b-binding protein beta chain
CA1_Cardiometabolic	0	0	0	Include	Include	CA1_Cardiometabolic	0	0	0	Include	Include	Carbonic anhydrase 1
CA11_Oncology	0	0	0	Include	Include	CA11_Oncology	0	0	0	Include	Include	Carbonic anhydrase-related protein 11
CA12_Oncology	0	0	0	Include	Include	CA12_Oncology	0	0	0	Include	Include	Carbonic anhydrase 12
CA13_Cardiometabolic	0	0	0	Include	Include	CA13_Cardiometabolic	0	0	0	Include	Include	Carbonic anhydrase 13
CA14_Oncology	0	0	0	Include	Include	CA14_Oncology	0	0	0	Include	Include	Carbonic anhydrase 14
CA2_Neurology	0	0	0	Include	Include	CA2_Neurology	0	0	0	Include	Include	Carbonic anhydrase 2
CA3_Cardiometabolic	0	0	0	Include	Include	CA3_Cardiometabolic	0	0	0	Include	Include	Carbonic anhydrase 3
CA4_Cardiometabolic	0	0	0	Include	Include	CA4_Cardiometabolic	0	0	0	Include	Include	Carbonic anhydrase 4
CA5A_Cardiometabolic	0	0	0	Include	Include	CA5A_Cardiometabolic	0	0	0	Include	Include	Carbonic anhydrase 5A, mitochondrial
CA6_Neurology	0	0	0	Include	Include	CA6_Neurology	0	0	0	Include	Include	Carbonic anhydrase 6
CA9_Oncology	0	0	0	Include	Include	CA9_Oncology	0	0	0	Include	Include	Carbonic anhydrase 9
CALB1_Oncology	0	0	0	Include	Include	CALB1_Oncology	0	0	0	Include	Include	Calbindin
CALB2_Neurology	68.5714	77.0492	8.47775	Exclude	Exclude	CALB2_Neurology	79.1476	85	5.85236	Exclude	Exclude	Calbindin 2
CALCA_Neurology	0	0	0	Include	Include	CALCA_Neurology	0	0	0	Include	Include	Calcitonin related polypeptide alpha
CALCOCO1_Oncology	0	0	0	Include	Include	CALCOCO1_Oncology	0	0	0	Include	Include	Calcium-binding and coiled-coil domain-containing protein 1
CAMKK1_Oncology	64.7619	71.3115	6.54957	Exclude	Exclude	CAMKK1_Oncology	0	4	4	Include	Include	Calcium/calmodulin-dependent protein kinase kinase 1
CANT1_Cardiometabolic	0	0	0	Include	Include	CANT1_Cardiometabolic	0	0	0	Include	Include	Soluble calcium-activated nucleotidase 1
CAPG_Oncology	0	0	0	Include	Include	CAPG_Oncology	0	0	0	Include	Include	Macrophage-capping protein
CARHSP1_Neurology	0	0	0	Include	Include	CARHSP1_Neurology	0	0	0	Include	Include	Calcium-regulated heat-stable protein 1
CASC4_Neurology	0	0	0	Include	Include	CASC4_Neurology	0	0	0	Include	Include	Golgi membrane protein 2
CASP1_Neurology	0.952381	2.45902	1.50664	Include	Exclude	CASP1_Neurology	0	0	0	Include	Include	Caspase-1
CASP10_Neurology	60.4762	76.2295	15.7533	Exclude	Exclude	CASP10_Neurology	0	0	0	Include	Include	Caspase-10
CASP2_Inflammation	3.33333	6.55738	3.22404	Include	Exclude	CASP2_Inflammation	0.152207	0	0.152207	Include	Include	Caspase-2
CASP3_Cardiometabolic	0	0	0	Include	Include	CASP3_Cardiometabolic	0	0	0	Include	Include	Caspase-3
CASP8_Oncology	0	0	0	Include	Include	CASP8_Oncology	0	0	0	Include	Include	Caspase-8
CBLIF_Cardiometabolic	0	0	0	Include	Include	CBLIF_Cardiometabolic	0	0	0	Include	Include	Cobalamin binding intrinsic factor
CBLN4_Oncology	0	0	0	Include	Include	CBLN4_Oncology	0	0	0	Include	Include	Cerebellin 4 precursor
CC2D1A_Neurology	0	0	0	Include	Include	CC2D1A_Neurology	0	0	0	Include	Include	Coiled-coil and C2 domain-containing protein 1A
CCDC80_Cardiometabolic	0	0	0	Include	Include	CCDC80_Cardiometabolic	0	0	0	Include	Include	Coiled-coil domain-containing protein 80
CCL11_Inflammation	0	0	0	Include	Include	CCL11_Inflammation	0	0	0	Include	Include	Eotaxin
CCL13_Inflammation	0	0	0	Include	Include	CCL13_Inflammation	0	0	0	Include	Include	C-C motif chemokine 13
CCL14_Cardiometabolic	0	0	0	Include	Include	CCL14_Cardiometabolic	0	0	0	Include	Include	C-C motif chemokine ligand 14
CCL15_Cardiometabolic	0	0	0	Include	Include	CCL15_Cardiometabolic	0	0	0	Include	Include	C-C motif chemokine 15
CCL16_Cardiometabolic	0	0	0	Include	Include	CCL16_Cardiometabolic	0	0	0	Include	Include	C-C motif chemokine 16
CCL17_Inflammation	0	0	0	Include	Include	CCL17_Inflammation	0	0	0	Include	Include	C-C motif chemokine 17
CCL18_Cardiometabolic	0	0	0	Include	Include	CCL18_Cardiometabolic	0	0	0	Include	Include	C-C motif chemokine 18
CCL19_Neurology	0	0	0	Include	Include	CCL19_Neurology	0	0	0	Include	Include	C-C motif chemokine 19
CCL2_Neurology	0	0	0	Include	Include	CCL2_Neurology	0	0	0	Include	Include	C-C motif chemokine 2
CCL20_Inflammation	0	0	0	Include	Include	CCL20_Inflammation	0	0	0	Include	Include	C-C motif chemokine 20
CCL21_Inflammation	0	0	0	Include	Include	CCL21_Inflammation	0	0	0	Include	Include	C-C motif chemokine 21
CCL22_Inflammation	0	0	0	Include	Include	CCL22_Inflammation	0	0	0	Include	Include	C-C motif chemokine 22
CCL23_Inflammation	0	0	0	Include	Include	CCL23_Inflammation	0	0	0	Include	Include	C-C motif chemokine ligand 23
CCL24_Inflammation	0	0	0	Include	Include	CCL24_Inflammation	0	0	0	Include	Include	C-C motif chemokine 24
CCL25_Inflammation	0	0	0	Include	Include	CCL25_Inflammation	0	0	0	Include	Include	C-C motif chemokine 25
CCL26_Inflammation	0	0	0	Include	Include	CCL26_Inflammation	0	0	0	Include	Include	C-C motif chemokine 26
CCL27_Cardiometabolic	0	0	0	Include	Include	CCL27_Cardiometabolic	0	0	0	Include	Include	C-C motif chemokine 27
CCL28_Inflammation	0	0	0	Include	Include	CCL28_Inflammation	0	0	0	Include	Include	C-C motif chemokine 28
CCL3_Inflammation	0	0	0	Include	Include	CCL3_Inflammation	0	0	0	Include	Include	C-C motif chemokine 3
CCL4_Inflammation	0	0	0	Include	Include	CCL4_Inflammation	0	0	0	Include	Include	C-C motif chemokine 4
CCL5_Cardiometabolic	0	0	0	Include	Include	CCL5_Cardiometabolic	0	0	0	Include	Include	C-C motif chemokine 5
CCL7_Inflammation	0	0	0	Include	Include	CCL7_Inflammation	0	0	0	Include	Include	C-C motif chemokine 7
CCL8_Oncology	0	0	0	Include	Include	CCL8_Oncology	0	0	0	Include	Include	C-C motif chemokine 8
CCN1_Oncology	0	0	0	Include	Include	CCN1_Oncology	0	0	0	Include	Include	Cyclin-A2
CCN2_Inflammation	0	0	0	Include	Include	CCN2_Inflammation	0	0	0	Include	Include	Cellular communication network factor 2
CCN3_Cardiometabolic	0	0	0	Include	Include	CCN3_Cardiometabolic	0	0	0	Include	Include	Protein NOV homolog
CCS_Neurology	0	0	0	Include	Include	CCS_Neurology	0	0	0	Include	Include	Copper chaperone for superoxide dismutase
CCT5_Oncology	76.1905	68.8525	7.33802	Exclude	Exclude	CCT5_Oncology	63.0137	90	26.9863	Include	Exclude	T-complex protein 1 subunit epsilon
CD109_Neurology	0	0	0	Include	Include	CD109_Neurology	0	0	0	Include	Include	CD109 antigen
CD14_Cardiometabolic	0	0	0	Include	Include	CD14_Cardiometabolic	0	0	0	Include	Include	Monocyte differentiation antigen CD14
CD160_Inflammation	0	0	0	Include	Include	CD160_Inflammation	0	0	0	Include	Include	CD160 antigen
CD163_Cardiometabolic	0	0	0	Include	Include	CD163_Cardiometabolic	0	0	0	Include	Include	Scavenger receptor cysteine-rich type 1 protein M130
CD164_Neurology	0	0	0	Include	Include	CD164_Neurology	0	0	0	Include	Include	Sialomucin core protein 24
CD177_Neurology	1.42857	0.819672	0.608899	Include	Exclude	CD177_Neurology	0.304414	3	2.69559	Include	Exclude	CD177 molecule
CD1C_Oncology	0	0	0	Include	Include	CD1C_Oncology	0	0	0	Include	Include	T-cell surface glycoprotein CD1c
CD200_Inflammation	0	0	0	Include	Include	CD200_Inflammation	0	0	0	Include	Include	OX-2 membrane glycoprotein
CD200R1_Inflammation	0	0	0	Include	Include	CD200R1_Inflammation	0	0	0	Include	Include	Cell surface glycoprotein CD200 receptor 1
CD207_Oncology	0	0	0	Include	Include	CD207_Oncology	0	0	0	Include	Include	C-type lectin domain family 4 member K
CD209_Cardiometabolic	0	0	0	Include	Include	CD209_Cardiometabolic	0	0	0	Include	Include	CD209 antigen
CD22_Inflammation	0	0	0	Include	Include	CD22_Inflammation	0	0	0	Include	Include	B-cell receptor CD22
CD244_Inflammation	0	0	0	Include	Include	CD244_Inflammation	0	0	0	Include	Include	Natural killer cell receptor 2B4
CD27_Oncology	0	0	0	Include	Include	CD27_Oncology	0	0	0	Include	Include	Tumor necrosis factor receptor superfamily member 7
CD274_Neurology	0	0	0	Include	Include	CD274_Neurology	0	0	0	Include	Include	Programmed cell death 1 ligand 1
CD276_Inflammation	0	0	0	Include	Include	CD276_Inflammation	0	0	0	Include	Include	Immune costimulatory protein b7-h3
CD28_Oncology	0	0	0	Include	Include	CD28_Oncology	0	0	0	Include	Include	T-cell-specific surface glycoprotein CD28
CD2AP_Cardiometabolic	0	0	0	Include	Include	CD2AP_Cardiometabolic	0	0	0	Include	Include	CD2-associated protein
CD300C_Neurology	0	0	0	Include	Include	CD300C_Neurology	0	0	0	Include	Include	CMRF35-like molecule 6
CD300E_Oncology	0	0	0	Include	Include	CD300E_Oncology	0	0	0	Include	Include	CMRF35-like molecule 2
CD300LF_Oncology	0	0	0	Include	Include	CD300LF_Oncology	0	0	0	Include	Include	CMRF35-like molecule 1
CD300LG_Neurology	0	0	0	Include	Include	CD300LG_Neurology	0	0	0	Include	Include	CMRF35-like molecule 9
CD302_Oncology	0	0	0	Include	Include	CD302_Oncology	0	0	0	Include	Include	CD302 molecule
CD33_Oncology	0	0	0	Include	Include	CD33_Oncology	0	0	0	Include	Include	Myeloid cell surface antigen CD33
CD34_Neurology	0	0	0	Include	Include	CD34_Neurology	0	0	0	Include	Include	Hematopoietic progenitor cell antigen CD34
CD38_Oncology	0	0	0	Include	Include	CD38_Oncology	0	0	0	Include	Include	ADP-ribosyl cyclase/cyclic ADP-ribose hydrolase 1
CD4_Inflammation	0	0	0	Include	Include	CD4_Inflammation	0	0	0	Include	Include	T-cell surface glycoprotein CD4
CD40_Inflammation	0	0	0	Include	Include	CD40_Inflammation	0	0	0	Include	Include	Tumor necrosis factor receptor superfamily member 5
CD40LG_Inflammation	0	0	0	Include	Include	CD40LG_Inflammation	0	0	0	Include	Include	CD40 ligand
CD46_Cardiometabolic	0	0	0	Include	Include	CD46_Cardiometabolic	0	0	0	Include	Include	Membrane cofactor protein
CD48_Inflammation	0	0	0	Include	Include	CD48_Inflammation	0	0	0	Include	Include	CD48 molecule
CD5_Oncology	0	0	0	Include	Include	CD5_Oncology	0	0	0	Include	Include	T-cell surface glycoprotein CD5
CD55_Cardiometabolic	0	0	0	Include	Include	CD55_Cardiometabolic	0	0	0	Include	Include	Complement decay-accelerating factor
CD58_Inflammation	0	0	0	Include	Include	CD58_Inflammation	0	0	0	Include	Include	Lymphocyte function-associated antigen 3
CD59_Cardiometabolic	0	0	0	Include	Include	CD59_Cardiometabolic	0	0	0	Include	Include	CD59 glycoprotein
CD6_Inflammation	0	0	0	Include	Include	CD6_Inflammation	0	0	0	Include	Include	T-cell differentiation antigen CD6
CD63_Neurology	0	0	0	Include	Include	CD63_Neurology	0	0	0	Include	Include	CD63 antigen
CD69_Cardiometabolic	0	0	0	Include	Include	CD69_Cardiometabolic	0	0	0	Include	Include	Early activation antigen CD69
CD70_Inflammation	0	0	0	Include	Include	CD70_Inflammation	0	0	0	Include	Include	CD70 antigen
CD74_Neurology	0	0	0	Include	Include	CD74_Neurology	0	0	0	Include	Include	HLA class II histocompatibility antigen gamma chain
CD79B_Inflammation	0	0	0	Include	Include	CD79B_Inflammation	0	0	0	Include	Include	B-cell antigen receptor complex-associated protein beta chain
CD83_Inflammation	0	0	0	Include	Include	CD83_Inflammation	0	0	0	Include	Include	CD83 antigen
CD84_Inflammation	0	0	0	Include	Include	CD84_Inflammation	0	0	0	Include	Include	SLAM family member 5
CD8A_Neurology	0	0	0	Include	Include	CD8A_Neurology	0	0	0	Include	Include	T-cell surface glycoprotein CD8 alpha chain
CD93_Cardiometabolic	0	0	0	Include	Include	CD93_Cardiometabolic	0	0	0	Include	Include	Complement component C1q receptor
CD97_Cardiometabolic	0	0	0	Include	Include	CD97_Cardiometabolic	0	0	0	Include	Include	CD97 antigen
CD99_Neurology	0	0	0	Include	Include	CD99_Neurology	0	0	0	Include	Include	CD99 antigen
CD99L2_Neurology	0	0	0	Include	Include	CD99L2_Neurology	0	0	0	Include	Include	CD99 antigen-like protein 2
CDC27_Oncology	20.9524	18.0328	2.91959	Include	Exclude	CDC27_Oncology	4.71842	7	2.28158	Include	Exclude	Cell division cycle protein 27 homolog
CDC37_Oncology	0	0	0	Include	Include	CDC37_Oncology	0	0	0	Include	Include	Cell division cycle 37, hsp90 cochaperone
CDCP1_Neurology	0	0	0	Include	Include	CDCP1_Neurology	0	0	0	Include	Include	CUB domain-containing protein 1
CDH1_Cardiometabolic	0	0	0	Include	Include	CDH1_Cardiometabolic	0	0	0	Include	Include	Cadherin-1
CDH15_Neurology	0	0	0	Include	Include	CDH15_Neurology	0	0	0	Include	Include	Cadherin-15
CDH17_Cardiometabolic	0	0	0	Include	Include	CDH17_Cardiometabolic	0	0	0	Include	Include	Cadherin-17
CDH2_Cardiometabolic	0	0	0	Include	Include	CDH2_Cardiometabolic	0	0	0	Include	Include	Cadherin-2
CDH3_Neurology	0	0	0	Include	Include	CDH3_Neurology	0	0	0	Include	Include	Cadherin-3
CDH5_Cardiometabolic	0	0	0	Include	Include	CDH5_Cardiometabolic	0	0	0	Include	Include	Cadherin-5
CDH6_Cardiometabolic	0	0	0	Include	Include	CDH6_Cardiometabolic	0	0	0	Include	Include	Cadherin-6
CDHR1_Neurology	0	0	0	Include	Include	CDHR1_Neurology	0.304414	0	0.304414	Include	Exclude	Cadherin-related family member 1
CDHR2_Oncology	0	0	0	Include	Include	CDHR2_Oncology	0	0	0	Include	Include	Cadherin-related family member 2
CDHR5_Cardiometabolic	0	0	0	Include	Include	CDHR5_Cardiometabolic	0	0	0	Include	Include	Cadherin-related family member 5
CDKN1A_Oncology	0.952381	0.819672	0.132709	Include	Exclude	CDKN1A_Oncology	0.304414	2	1.69559	Include	Exclude	Cyclin-dependent kinase inhibitor 1
CDKN2D_Oncology	0	0	0	Include	Include	CDKN2D_Oncology	0.456621	1	0.543379	Include	Exclude	Cyclin-dependent kinase 4 inhibitor D
CDNF_Oncology	0	0	0	Include	Include	CDNF_Oncology	0	0	0	Include	Include	Cerebral dopamine neurotrophic factor
CDON_Inflammation	0	0	0	Include	Include	CDON_Inflammation	0	0	0	Include	Include	Cell adhesion molecule-related/down-regulated by oncogenes
CDSN_Inflammation	0	0	0	Include	Include	CDSN_Inflammation	0	0	0	Include	Include	Corneodesmosin
CEACAM1_Oncology	0	0	0	Include	Include	CEACAM1_Oncology	0	0	0	Include	Include	Carcinoembryonic antigen-related cell adhesion molecule 1
CEACAM21_Inflammation	0	0	0	Include	Include	CEACAM21_Inflammation	0	0	0	Include	Include	Carcinoembryonic antigen-related cell adhesion molecule 21
CEACAM3_Oncology	91.9048	95.082	3.17721	Exclude	Exclude	CEACAM3_Oncology	90.5632	91	0.436834	Exclude	Exclude	Carcinoembryonic antigen-related cell adhesion molecule 3
CEACAM5_Oncology	1.90476	4.91803	3.01327	Include	Exclude	CEACAM5_Oncology	0.608828	3	2.39117	Include	Exclude	Carcinoembryonic antigen-related cell adhesion molecule 5
CEACAM8_Cardiometabolic	0	0	0	Include	Include	CEACAM8_Cardiometabolic	0	0	0	Include	Include	Carcinoembryonic antigen-related cell adhesion molecule 8
CEBPB_Cardiometabolic	48.0952	42.623	5.47229	Exclude	Exclude	CEBPB_Cardiometabolic	44.7489	71	26.2511	Include	Exclude	CCAAT/enhancer-binding protein beta
CELA3A_Cardiometabolic	0	0	0	Include	Include	CELA3A_Cardiometabolic	0	0	0	Include	Include	Chymotrypsin-like elastase family member 3A
CEP164_Inflammation	89.0476	91.8033	2.75566	Exclude	Exclude	CEP164_Inflammation	82.9528	87	4.04718	Exclude	Exclude	Centrosomal protein of 164 kDa
CEP85_Oncology	82.8571	92.623	9.76581	Exclude	Exclude	CEP85_Oncology	57.382	61	3.61796	Exclude	Exclude	Centrosomal protein of 85 kDa
CERT_Neurology	80	81.1475	1.14754	Exclude	Exclude	CERT_Neurology	35.6164	80	44.3836	Include	Exclude	Collagen type IV alpha-3-binding protein
CES1_Cardiometabolic	0	0	0	Include	Include	CES1_Cardiometabolic	0	0	0	Include	Include	Liver carboxylesterase 1
CES2_Oncology	0	0	0	Include	Include	CES2_Oncology	0	0	0	Include	Include	Cocaine esterase
CES3_Oncology	0	0	0	Include	Include	CES3_Oncology	0	1	1	Include	Include	Carboxylesterase 3
CETN2_Neurology	55.7143	54.0984	1.61593	Exclude	Exclude	CETN2_Neurology	39.5738	72	32.4262	Include	Exclude	Centrin-2
CFC1_Oncology	0	0	0	Include	Include	CFC1_Oncology	0	0	0	Include	Include	Cryptic protein
CGA_Neurology	0	0	0	Include	Include	CGA_Neurology	0	0	0	Include	Include	Glycoprotein hormones, alpha polypeptide
CGREF1_Cardiometabolic	0	0	0	Include	Include	CGREF1_Cardiometabolic	0	0	0	Include	Include	Cell growth regulator with EF hand domain protein 1
CHAC2_Oncology	20.9524	41.8033	20.8509	Include	Exclude	CHAC2_Oncology	5.63166	17	11.3683	Include	Exclude	Glutathione-specific gamma-glutamylcyclotransferase 2
CHEK2_Cardiometabolic	95.2381	97.541	2.30289	Exclude	Exclude	CHEK2_Cardiometabolic	98.7823	97	1.78234	Exclude	Exclude	Serine/threonine-protein kinase Chk2
CHGB_Neurology	0	0	0	Include	Include	CHGB_Neurology	0	0	0	Include	Include	Secretogranin-1
CHI3L1_Cardiometabolic	0	0	0	Include	Include	CHI3L1_Cardiometabolic	0	0	0	Include	Include	Chitinase-3-like protein 1
CHIT1_Cardiometabolic	0	0	0	Include	Include	CHIT1_Cardiometabolic	0	0	0	Include	Include	Chitotriosidase-1
CHL1_Cardiometabolic	0	0	0	Include	Include	CHL1_Cardiometabolic	0	0	0	Include	Include	Neural cell adhesion molecule L1-like protein
CHMP1A_Neurology	8.57143	27.8689	19.2974	Include	Exclude	CHMP1A_Neurology	1.97869	30	28.0213	Include	Exclude	Charged multivesicular body protein 1a
CHRDL1_Inflammation	0	0	0	Include	Include	CHRDL1_Inflammation	0	0	0	Include	Include	Chordin-like protein 1
CHRDL2_Cardiometabolic	0	0	0	Include	Include	CHRDL2_Cardiometabolic	0	0	0	Include	Include	Chordin-related protein 2 variant III
CIAPIN1_Oncology	0	0	0	Include	Include	CIAPIN1_Oncology	0	0	0	Include	Include	Cytokine induced apoptosis inhibitor 1
CKAP4_Inflammation	0	0	0	Include	Include	CKAP4_Inflammation	0	0	0	Include	Include	Cytoskeleton-associated protein 4
CKMT1A_CKMT1B_Inflammation	0	0	0	Include	Include	CKMT1A_CKMT1B_Inflammation	0	0	0	Include	Include	Creatine kinase, mitochondrial 1a
CLC_Cardiometabolic	0	0	0	Include	Include	CLC_Cardiometabolic	0	0	0	Include	Include	Eosinophil lysophospholipase (galectin-10)
CLEC10A_Neurology	0	0	0	Include	Include	CLEC10A_Neurology	0	0	0	Include	Include	C-type lectin domain family 10 member A
CLEC11A_Neurology	0	0	0	Include	Include	CLEC11A_Neurology	0	0	0	Include	Include	C-type lectin domain family 11 member A
CLEC14A_Neurology	0	0	0	Include	Include	CLEC14A_Neurology	0	0	0	Include	Include	C-type lectin domain family 14 member a
CLEC1A_Cardiometabolic	0	0	0	Include	Include	CLEC1A_Cardiometabolic	0	0	0	Include	Include	C-type lectin domain family 1 member A
CLEC1B_Neurology	0	0	0	Include	Include	CLEC1B_Neurology	0	0	0	Include	Include	C-type lectin domain family 1 member B
CLEC4A_Inflammation	0	0	0	Include	Include	CLEC4A_Inflammation	0	0	0	Include	Include	C-type lectin domain family 4 member A
CLEC4C_Inflammation	0	0	0	Include	Include	CLEC4C_Inflammation	0	0	0	Include	Include	C-type lectin domain family 4 member C
CLEC4D_Inflammation	0	0	0	Include	Include	CLEC4D_Inflammation	0	0	0	Include	Include	C-type lectin domain family 4 member D
CLEC4G_Inflammation	0	0	0	Include	Include	CLEC4G_Inflammation	0	0	0	Include	Include	C-type lectin domain family 4 member G
CLEC5A_Cardiometabolic	0	0	0	Include	Include	CLEC5A_Cardiometabolic	0	0	0	Include	Include	C-type lectin domain family 5 member A
CLEC6A_Oncology	0	0	0	Include	Include	CLEC6A_Oncology	0	0	0	Include	Include	C-type lectin domain family 6 member A
CLEC7A_Inflammation	0	0.819672	0.819672	Include	Include	CLEC7A_Inflammation	0.456621	0	0.456621	Include	Exclude	C-type lectin domain family 7 member A
CLIP2_Inflammation	0	0	0	Include	Include	CLIP2_Inflammation	0.304414	1	0.695586	Include	Exclude	CAP-Gly domain-containing linker protein 2
CLMP_Oncology	0	0	0	Include	Include	CLMP_Oncology	0	0	0	Include	Include	CXADR-like membrane protein
CLPP_Neurology	0	0	0	Include	Include	CLPP_Neurology	0	0	0	Include	Include	ATP-dependent Clp protease proteolytic subunit, mitochondrial
CLPS_Neurology	0	0	0	Include	Include	CLPS_Neurology	0	0	0	Include	Include	Colipase
CLSPN_Neurology	99.0476	99.1803	0.132709	Exclude	Exclude	CLSPN_Neurology	98.7823	100	1.21766	Exclude	Exclude	Claspin
CLSTN1_Neurology	0.47619	0.819672	0.343482	Include	Exclude	CLSTN1_Neurology	0.608828	0	0.608828	Include	Exclude	Calsyntenin-1
CLSTN2_Inflammation	0	0	0	Include	Include	CLSTN2_Inflammation	0	0	0	Include	Include	Calsyntenin-2
CLTA_Cardiometabolic	71.9048	54.0984	17.8064	Exclude	Exclude	CLTA_Cardiometabolic	88.8889	98	9.11111	Exclude	Exclude	Clathrin light chain A
CLUL1_Cardiometabolic	0	0	0	Include	Include	CLUL1_Cardiometabolic	0	0	0	Include	Include	Clusterin-like protein 1
CNDP1_Cardiometabolic	0	0	0	Include	Include	CNDP1_Cardiometabolic	0	0	0	Include	Include	Beta-ala-his dipeptidase
CNPY2_Cardiometabolic	53.8095	61.4754	7.66589	Exclude	Exclude	CNPY2_Cardiometabolic	67.7321	72	4.26788	Exclude	Exclude	Protein canopy homolog 2
CNPY4_Oncology	0	0	0	Include	Include	CNPY4_Oncology	0	0	0	Include	Include	Canopy fgf signaling regulator 4
CNST_Cardiometabolic	0	0	0	Include	Include	CNST_Cardiometabolic	0	0	0	Include	Include	Consortin
CNTN1_Cardiometabolic	0	0	0	Include	Include	CNTN1_Cardiometabolic	0	0	0	Include	Include	Contactin-1
CNTN2_Oncology	0	0	0	Include	Include	CNTN2_Oncology	0	0	0	Include	Include	Contactin-2
CNTN3_Neurology	0	0	0	Include	Include	CNTN3_Neurology	0	0	0	Include	Include	Contactin-3
CNTN4_Neurology	0	0	0	Include	Include	CNTN4_Neurology	0	0	0	Include	Include	Contactin-4
CNTN5_Neurology	0	0	0	Include	Include	CNTN5_Neurology	0	0	0	Include	Include	Contactin-5
CNTNAP2_Inflammation	0	0	0	Include	Include	CNTNAP2_Inflammation	0	0	0	Include	Include	Contactin-associated protein-like 2
COL18A1_Cardiometabolic	0	0	0	Include	Include	COL18A1_Cardiometabolic	0	0	0	Include	Include	Collagen alpha-1(XVIII) chain
COL1A1_Cardiometabolic	0	0	0	Include	Include	COL1A1_Cardiometabolic	0	0	0	Include	Include	Collagen alpha-1(I) chain
COL4A1_Cardiometabolic	0	0	0	Include	Include	COL4A1_Cardiometabolic	0	0	0	Include	Include	Collagen alpha-1(IV) chain
COL6A3_Cardiometabolic	0	0	0	Include	Include	COL6A3_Cardiometabolic	0	0	0	Include	Include	Collagen alpha-3(VI) chain
COL9A1_Inflammation	0	0	0	Include	Include	COL9A1_Inflammation	0.152207	0	0.152207	Include	Include	Collagen alpha-1(IX) chain
COLEC12_Inflammation	0	0	0	Include	Include	COLEC12_Inflammation	0	0	0	Include	Include	Collectin-12
COMP_Cardiometabolic	0	0	0	Include	Include	COMP_Cardiometabolic	0	0	0	Include	Include	Cartilage oligomeric matrix protein
COMT_Cardiometabolic	0	0	0	Include	Include	COMT_Cardiometabolic	0	0	0	Include	Include	Catechol O-methyltransferase
COPE_Neurology	92.8571	94.2623	1.40515	Exclude	Exclude	COPE_Neurology	94.0639	92	2.06393	Exclude	Exclude	Coatomer subunit epsilon
CORO1A_Cardiometabolic	0	0	0	Include	Include	CORO1A_Cardiometabolic	0	0	0	Include	Include	Coronin-1A
COX5B_Oncology	0.47619	0	0.47619	Include	Exclude	COX5B_Oncology	0	0	0	Include	Include	Cytochrome c oxidase subunit 5B, mitochondrial
CPA1_Cardiometabolic	0	0	0	Include	Include	CPA1_Cardiometabolic	0	0	0	Include	Include	Carboxypeptidase A1
CPA2_Neurology	0	0	0	Include	Include	CPA2_Neurology	0	0	0	Include	Include	Carboxypeptidase a2
CPB1_Cardiometabolic	0	0	0	Include	Include	CPB1_Cardiometabolic	0	0	0	Include	Include	Carboxypeptidase b1
CPE_Oncology	0	0	0	Include	Include	CPE_Oncology	0	0	0	Include	Include	Carboxypeptidase E
CPM_Neurology	0	0	0	Include	Include	CPM_Neurology	0	0	0	Include	Include	Carboxypeptidase M
CPPED1_Neurology	0	0	0	Include	Include	CPPED1_Neurology	0	0	0	Include	Include	Serine/threonine-protein phosphatase CPPED1
CPVL_Oncology	0	0	0	Include	Include	CPVL_Oncology	0	0	0	Include	Include	Vitellogenic carboxypeptidase-like protein
CPXM1_Oncology	0	0	0	Include	Include	CPXM1_Oncology	0	0	0	Include	Include	Probable carboxypeptidase X1
CR2_Cardiometabolic	0	0	0	Include	Include	CR2_Cardiometabolic	0	0	0	Include	Include	Complement receptor type 2
CRACR2A_Oncology	12.381	50.8197	38.4387	Include	Exclude	CRACR2A_Oncology	0	0	0	Include	Include	EF-hand calcium-binding domain-containing protein 4B
CRADD_Neurology	0	0	0	Include	Include	CRADD_Neurology	0	0	0	Include	Include	Death domain-containing protein CRADD
CREG1_Oncology	0	0	0	Include	Include	CREG1_Oncology	0	0	0	Include	Include	Protein CREG1
CRELD2_Inflammation	0	0	0	Include	Include	CRELD2_Inflammation	0	0	0	Include	Include	Cysteine rich with EGF like domains 2
CRH_Oncology	0	0	0	Include	Include	CRH_Oncology	0	0	0	Include	Include	Corticoliberin
CRHBP_Inflammation	0	0	0	Include	Include	CRHBP_Inflammation	0	0	0	Include	Include	Corticotropin-releasing factor-binding protein
CRHR1_Cardiometabolic	10.9524	13.1148	2.16237	Include	Exclude	CRHR1_Cardiometabolic	79.9087	80	0.0913242	Exclude	Exclude	Corticotropin-releasing factor receptor 1
CRIM1_Inflammation	0	0	0	Include	Include	CRIM1_Inflammation	0	0	0	Include	Include	Cysteine rich transmembrane bmp regulator 1
CRIP2_Neurology	0	0	0	Include	Include	CRIP2_Neurology	0	0	0	Include	Include	Cysteine rich protein 2
CRISP2_Oncology	0	0	0	Include	Include	CRISP2_Oncology	0	0	0	Include	Include	Cysteine-rich secretory protein 2
CRKL_Inflammation	0	0	0	Include	Include	CRKL_Inflammation	0	0	0	Include	Include	Crk-like protein
CRLF1_Inflammation	0	0	0	Include	Include	CRLF1_Inflammation	0	0	0	Include	Include	Cytokine receptor-like factor 1
CRNN_Oncology	0	0	0	Include	Include	CRNN_Oncology	0	0	0	Include	Include	Cornulin
CRTAC1_Cardiometabolic	0	0	0	Include	Include	CRTAC1_Cardiometabolic	0	0	0	Include	Include	Cartilage acidic protein 1
CRTAM_Neurology	0	0	0	Include	Include	CRTAM_Neurology	0	0	0	Include	Include	Cytotoxic and regulatory T-cell molecule
CRX_Cardiometabolic	61.9048	56.5574	5.34738	Exclude	Exclude	CRX_Cardiometabolic	30.137	20	10.137	Include	Exclude	Cone-rod homeobox protein
CSF1_Inflammation	0	0	0	Include	Include	CSF1_Inflammation	0	0	0	Include	Include	Macrophage colony-stimulating factor 1
CSF2RA_Neurology	0	0	0	Include	Include	CSF2RA_Neurology	0	0	0	Include	Include	Granulocyte-macrophage colony-stimulating factor receptor subunit alpha
CSF3_Inflammation	0	0	0	Include	Include	CSF3_Inflammation	0.456621	0	0.456621	Include	Exclude	Granulocyte colony-stimulating factor
CST3_Cardiometabolic	0	0	0	Include	Include	CST3_Cardiometabolic	0	0	0	Include	Include	Cystatin-C
CST5_Neurology	0	0	0	Include	Include	CST5_Neurology	0	0	0	Include	Include	Cystatin-D
CST6_Cardiometabolic	0	0	0	Include	Include	CST6_Cardiometabolic	0	0	0	Include	Include	Cystatin-M
CST7_Inflammation	0	0	0	Include	Include	CST7_Inflammation	0	0	0	Include	Include	Cystatin-F
CSTB_Cardiometabolic	0	0	0	Include	Include	CSTB_Cardiometabolic	0	0	0	Include	Include	Cystatin-a/b
CTF1_Cardiometabolic	40.4762	42.623	2.14676	Exclude	Exclude	CTF1_Cardiometabolic	29.5282	72	42.4718	Include	Exclude	Cardiotrophin-1
CTRB1_Neurology	0	0	0	Include	Include	CTRB1_Neurology	0	0	0	Include	Include	Chymotrypsinogen B1
CTRC_Inflammation	0	0	0	Include	Include	CTRC_Inflammation	0	0	0	Include	Include	Chymotrypsin-C
CTSB_Cardiometabolic	0	0	0	Include	Include	CTSB_Cardiometabolic	0	0	0	Include	Include	Cathepsin B
CTSC_Inflammation	0	0	0	Include	Include	CTSC_Inflammation	0	0	0	Include	Include	Dipeptidyl peptidase 1
CTSD_Cardiometabolic	0	0	0	Include	Include	CTSD_Cardiometabolic	0	0	0	Include	Include	Cathepsin D
CTSF_Oncology	0	0	0	Include	Include	CTSF_Oncology	0	0	0	Include	Include	Cathepsin F
CTSH_Cardiometabolic	0	1.63934	1.63934	Include	Include	CTSH_Cardiometabolic	0	0	0	Include	Include	Pro-cathepsin H
CTSL_Cardiometabolic	0	0	0	Include	Include	CTSL_Cardiometabolic	0	0	0	Include	Include	Cathepsin L1
CTSO_Inflammation	0	0	0	Include	Include	CTSO_Inflammation	0	0	0	Include	Include	Cathepsin O
CTSS_Neurology	0	0	0	Include	Include	CTSS_Neurology	0	0	0	Include	Include	Cathepsin S
CTSV_Oncology	0	0	0	Include	Include	CTSV_Oncology	0	0	0	Include	Include	Cathepsin L2
CTSZ_Cardiometabolic	0	0	0	Include	Include	CTSZ_Cardiometabolic	0	0	0	Include	Include	Cathepsin Z
CX3CL1_Neurology	0	0	0	Include	Include	CX3CL1_Neurology	0	0	0	Include	Include	C-X3-C motif chemokine ligand 1
CXADR_Inflammation	0	0	0	Include	Include	CXADR_Inflammation	0	0	0	Include	Include	Coxsackievirus and adenovirus receptor
CXCL1_Inflammation	0	0	0	Include	Include	CXCL1_Inflammation	0	0	0	Include	Include	Growth-regulated alpha protein
CXCL10_Inflammation	0	0	0	Include	Include	CXCL10_Inflammation	0	0	0	Include	Include	C-X-C motif chemokine 10
CXCL11_Neurology	0	0	0	Include	Include	CXCL11_Neurology	0	0	0	Include	Include	C-X-C motif chemokine 11
CXCL12_Inflammation	0	0	0	Include	Include	CXCL12_Inflammation	0	0	0	Include	Include	Stromal cell-derived factor 1
CXCL13_Neurology	0	0	0	Include	Include	CXCL13_Neurology	0	0	0	Include	Include	C-X-C motif chemokine 13
CXCL14_Inflammation	2.85714	9.83607	6.97892	Include	Exclude	CXCL14_Inflammation	0.152207	0	0.152207	Include	Include	C-X-C motif chemokine 14
CXCL16_Cardiometabolic	0	0	0	Include	Include	CXCL16_Cardiometabolic	0	0	0	Include	Include	C-X-C motif chemokine 16
CXCL17_Inflammation	0	0	0	Include	Include	CXCL17_Inflammation	0	0	0	Include	Include	C-X-C motif chemokine 17
CXCL3_Inflammation	0	0	0	Include	Include	CXCL3_Inflammation	0	0	0	Include	Include	C-X-C motif chemokine 3
CXCL5_Cardiometabolic	0	0	0	Include	Include	CXCL5_Cardiometabolic	0	0	0	Include	Include	C-X-C motif chemokine 5
CXCL6_Inflammation	0	0	0	Include	Include	CXCL6_Inflammation	0	0	0	Include	Include	C-X-C motif chemokine 6
CXCL8_Inflammation	0	0	0	Include	Include	CXCL8_Inflammation	0	0	0	Include	Include	Interleukin-8
CXCL9_Inflammation	0	0	0	Include	Include	CXCL9_Inflammation	0	0	0	Include	Include	C-X-C motif chemokine 9
DAB2_Oncology	0	0	0	Include	Include	DAB2_Oncology	0	0	0	Include	Include	Disabled homolog 2
DAG1_Inflammation	0	0	0	Include	Include	DAG1_Inflammation	0	0	0	Include	Include	Dystroglycan 1
DAPP1_Inflammation	3.33333	4.91803	1.5847	Include	Exclude	DAPP1_Inflammation	2.58752	9	6.41248	Include	Exclude	Dual adapter for phosphotyrosine and 3-phosphotyrosine and 3-phosphoinositide
DARS_Neurology	0	0	0	Include	Include	DARS_Neurology	0	0	0	Include	Include	Aspartate--tRNA ligase, cytoplasmic
DBI_Neurology	0	0	0	Include	Include	DBI_Neurology	0	0	0	Include	Include	Diazepam-binding inhibitor (gaba receptor modulator, acyl-coa-binding protein)
DBNL_Inflammation	0	0	0	Include	Include	DBNL_Inflammation	0	0	0	Include	Include	Drebrin-like protein
DCBLD2_Oncology	0	0	0	Include	Include	DCBLD2_Oncology	0	0	0	Include	Include	Discoidin, cub and lccl domain-containing protein 2
DCN_Cardiometabolic	0	0	0	Include	Include	DCN_Cardiometabolic	0	0	0	Include	Include	Decorin
DCTN1_Oncology	0	0	0	Include	Include	DCTN1_Oncology	0	0	0	Include	Include	Dynactin subunit 1
DCTN2_Oncology	0	0	0	Include	Include	DCTN2_Oncology	0	0	0	Include	Include	Dynactin subunit 2
DCTN6_Neurology	81.4286	92.623	11.1944	Exclude	Exclude	DCTN6_Neurology	7.30594	25	17.6941	Include	Exclude	Dynactin subunit 6
DCTPP1_Cardiometabolic	0	0	0	Include	Include	DCTPP1_Cardiometabolic	0	0	0	Include	Include	dCTP pyrophosphatase 1
DCXR_Oncology	0	0	0	Include	Include	DCXR_Oncology	0	0	0	Include	Include	L-xylulose reductase
DDAH1_Oncology	0	0	0	Include	Include	DDAH1_Oncology	0	0	0	Include	Include	N(G),N(G)-dimethylarginine dimethylaminohydrolase 1
DDC_Cardiometabolic	0	0	0	Include	Include	DDC_Cardiometabolic	0	0	0	Include	Include	Aromatic-l-amino-acid/l-tryptophan decarboxylase
DDR1_Neurology	0	0	0	Include	Include	DDR1_Neurology	0	0	0	Include	Include	Epithelial discoidin domain-containing receptor 1
DDX58_Oncology	0	0	0	Include	Include	DDX58_Oncology	0	0	0	Include	Include	Probable ATP-dependent RNA helicase DDX58
DECR1_Inflammation	0	0	0	Include	Include	DECR1_Inflammation	0	0	0	Include	Include	2,4-dienoyl-CoA reductase, mitochondrial
DEFA1_DEFA1B_Cardiometabolic	0	0	0	Include	Include	DEFA1_DEFA1B_Cardiometabolic	0	0	0	Include	Include	Neutrophil defensin 1
DEFB4A_DEFB4B_Oncology	0	0	0	Include	Include	DEFB4A_DEFB4B_Oncology	0	0	0	Include	Include	Defensin, beta 4A
DFFA_Inflammation	0	0	0	Include	Include	DFFA_Inflammation	0	0	0	Include	Include	Dna fragmentation factor, 45 kd, alpha subunit
DGKZ_Inflammation	97.619	98.3607	0.741608	Exclude	Exclude	DGKZ_Inflammation	98.1735	100	1.82648	Exclude	Exclude	Diacylglycerol kinase zeta
DIABLO_Cardiometabolic	6.19048	9.83607	3.64559	Include	Exclude	DIABLO_Cardiometabolic	0.456621	0	0.456621	Include	Exclude	Diablo homolog, mitochondrial
DKK1_Neurology	0	0	0	Include	Include	DKK1_Neurology	0	0	0	Include	Include	Dickkopf-related protein 1
DKK3_Cardiometabolic	0	0	0	Include	Include	DKK3_Cardiometabolic	0	0	0	Include	Include	Dickkopf-related protein 3
DKK4_Neurology	0	0	0	Include	Include	DKK4_Neurology	0	0	0	Include	Include	Dickkopf wnt signaling pathway inhibitor 4
DKKL1_Oncology	0	0	0	Include	Include	DKKL1_Oncology	0	0	0	Include	Include	Dickkopf-like protein 1
DLK1_Cardiometabolic	0	0	0	Include	Include	DLK1_Cardiometabolic	0	0	0	Include	Include	Delta like non-canonical notch ligand 1
DLL1_Oncology	0	0	0	Include	Include	DLL1_Oncology	0	0	0	Include	Include	Delta-like protein 1
DNAJA2_Inflammation	0	0	0	Include	Include	DNAJA2_Inflammation	0	0	0	Include	Include	DnaJ homolog subfamily A member 2
DNAJB1_Oncology	0	0	0	Include	Include	DNAJB1_Oncology	0	0	0	Include	Include	Dnaj heat shock protein family (hsp40) member b1
DNAJB8_Cardiometabolic	80	72.1311	7.86885	Exclude	Exclude	DNAJB8_Cardiometabolic	72.9072	66	6.90715	Exclude	Exclude	DnaJ homolog subfamily B member 8
DNER_Inflammation	0	0	0	Include	Include	DNER_Inflammation	0	0	0	Include	Include	Delta and Notch-like epidermal growth factor-related receptor
DNMBP_Neurology	0	0	0	Include	Include	DNMBP_Neurology	0	0	0	Include	Include	Dynamin-binding protein
DNPH1_Inflammation	0	0	0	Include	Include	DNPH1_Inflammation	0	0	0	Include	Include	2'-deoxynucleoside 5'-phosphate N-hydrolase 1
DOK2_Cardiometabolic	1.90476	0.819672	1.08509	Include	Exclude	DOK2_Cardiometabolic	0	0	0	Include	Include	Docking protein 2
DPEP1_Neurology	0	0	0	Include	Include	DPEP1_Neurology	0	0	0	Include	Include	Dipeptidase 1
DPEP2_Oncology	0	0	0	Include	Include	DPEP2_Oncology	0	0	0	Include	Include	Membrane dipeptidase
DPP10_Inflammation	0	0	0	Include	Include	DPP10_Inflammation	0	0	0	Include	Include	Inactive dipeptidyl peptidase 10
DPP4_Cardiometabolic	0	0	0	Include	Include	DPP4_Cardiometabolic	0	0	0	Include	Include	Dipeptidyl peptidase 4
DPP6_Oncology	0	0	0	Include	Include	DPP6_Oncology	0	0	0	Include	Include	Dipeptidyl aminopeptidase-like protein 6
DPP7_Cardiometabolic	0.47619	0	0.47619	Include	Exclude	DPP7_Cardiometabolic	0.304414	0	0.304414	Include	Exclude	Dipeptidyl-peptidase ii
DPT_Cardiometabolic	0	0	0	Include	Include	DPT_Cardiometabolic	0	0	0	Include	Include	Dermatopontin
DPY30_Oncology	0	0	0	Include	Include	DPY30_Oncology	0	0	0	Include	Include	Protein dpy-30 homolog
DRAXIN_Neurology	0	0	0	Include	Include	DRAXIN_Neurology	0	0	0	Include	Include	Draxin
DRG2_Oncology	35.2381	32.7869	2.45121	Exclude	Exclude	DRG2_Oncology	2.89193	28	25.1081	Include	Exclude	Developmentally-regulated GTP-binding protein 2
DSC2_Neurology	0	0	0	Include	Include	DSC2_Neurology	0	0	0	Include	Include	Desmocollin-2
DSG2_Neurology	0	0	0	Include	Include	DSG2_Neurology	0	0	0	Include	Include	Desmoglein-2
DSG3_Oncology	0	0	0	Include	Include	DSG3_Oncology	0	0	0	Include	Include	Desmoglein-3
DSG4_Oncology	0	0	0	Include	Include	DSG4_Oncology	0	0	0	Include	Include	Desmoglein-4
DTX3_Oncology	0	0	0	Include	Include	DTX3_Oncology	0	0	0	Include	Include	Probable E3 ubiquitin-protein ligase DTX3
DUOX2_Cardiometabolic	92.381	91.8033	0.577674	Exclude	Exclude	DUOX2_Cardiometabolic	93.1507	84	9.15068	Exclude	Exclude	Dual oxidase 2
DUSP3_Neurology	72.381	79.5082	7.12724	Exclude	Exclude	DUSP3_Neurology	36.6819	48	11.3181	Exclude	Exclude	Dual specificity protein phosphatase 3
EBAG9_Neurology	0	0	0	Include	Include	EBAG9_Neurology	0	0	0	Include	Include	Estrogen receptor-binding fragment-associated gene 9 protein
EBI3_IL27_Oncology	0	0	0	Include	Include	EBI3_IL27_Oncology	0	0	0	Include	Include	Epstein-barr virus induced 3
ECE1_Neurology	0	0	0	Include	Include	ECE1_Neurology	0	0	0	Include	Include	Endothelin-converting enzyme 1
EDA2R_Oncology	0	0	0	Include	Include	EDA2R_Oncology	0.152207	0	0.152207	Include	Include	Tumor necrosis factor receptor superfamily member 27
EDAR_Inflammation	0	0	0	Include	Include	EDAR_Inflammation	0	0	0	Include	Include	Tumor necrosis factor receptor superfamily member EDAR
EDIL3_Cardiometabolic	0	0	0	Include	Include	EDIL3_Cardiometabolic	0	0	0	Include	Include	EGF-like repeat and discoidin I-like domain-containing protein 3
EFEMP1_Cardiometabolic	0	0	0	Include	Include	EFEMP1_Cardiometabolic	0	0	0	Include	Include	EGF-containing fibulin-like extracellular matrix protein 1
EFNA1_Neurology	0	0	0	Include	Include	EFNA1_Neurology	0	0	0	Include	Include	Ephrin-A1
EFNA4_Neurology	0	0	0	Include	Include	EFNA4_Neurology	0	0	0	Include	Include	Ephrin-A4
EGF_Inflammation	0	0	0	Include	Include	EGF_Inflammation	0	0	0	Include	Include	Pro-epidermal growth factor
EGFL7_Oncology	0	0	0	Include	Include	EGFL7_Oncology	0	0	0	Include	Include	Epidermal growth factor-like protein 7
EGFR_Cardiometabolic	0	0	0	Include	Include	EGFR_Cardiometabolic	0	0	0	Include	Include	Epidermal growth factor receptor
EGLN1_Inflammation	0	0	0	Include	Include	EGLN1_Inflammation	0	0	0	Include	Include	Egl nine homolog 1
EIF4B_Neurology	0	0	0	Include	Include	EIF4B_Neurology	0	0	0	Include	Include	Eukaryotic translation initiation factor 4B
EIF4EBP1_Cardiometabolic	0	0	0	Include	Include	EIF4EBP1_Cardiometabolic	0	0	0	Include	Include	Eukaryotic translation initiation factor 4E-binding protein 1
EIF4G1_Inflammation	0	0	0	Include	Include	EIF4G1_Inflammation	0	0	0	Include	Include	Eukaryotic translation initiation factor 4 gamma 1
EIF5A_Inflammation	18.5714	16.3934	2.17799	Include	Exclude	EIF5A_Inflammation	84.6271	84	0.627093	Exclude	Exclude	Eukaryotic translation initiation factor 5A-1
ELOA_Oncology	0	0	0	Include	Include	ELOA_Oncology	0	0	0	Include	Include	Elongin-A
ENAH_Inflammation	0	0	0	Include	Include	ENAH_Inflammation	0	0	0	Include	Include	Protein enabled homolog
ENG_Cardiometabolic	0	0	0	Include	Include	ENG_Cardiometabolic	0	0	0	Include	Include	Endoglin
ENO1_Neurology	0	0	0	Include	Include	ENO1_Neurology	0	0	0	Include	Include	Alpha-enolase
ENO2_Neurology	0	0	0	Include	Include	ENO2_Neurology	0	0	0	Include	Include	Gamma-enolase
ENPP2_Cardiometabolic	0	0	0	Include	Include	ENPP2_Cardiometabolic	0	0	0	Include	Include	Ectonucleotide pyrophosphatase/phosphodiesterase family member 2
ENPP5_Inflammation	0	0	0	Include	Include	ENPP5_Inflammation	0	0	0	Include	Include	Ectonucleotide pyrophosphatase/phosphodiesterase family member 5
ENPP7_Inflammation	0	0	0	Include	Include	ENPP7_Inflammation	0	0	0	Include	Include	Ectonucleotide pyrophosphatase/phosphodiesterase family member 7
ENTPD2_Oncology	0	1.63934	1.63934	Include	Include	ENTPD2_Oncology	0.152207	0	0.152207	Include	Include	Ectonucleoside triphosphate diphosphohydrolase 2
ENTPD5_Cardiometabolic	0	0	0	Include	Include	ENTPD5_Cardiometabolic	0	0	0	Include	Include	Ectonucleoside triphosphate diphosphohydrolase 5
ENTPD6_Cardiometabolic	0	0	0	Include	Include	ENTPD6_Cardiometabolic	0	0	0	Include	Include	Ectonucleoside triphosphate diphosphohydrolase 6
EPCAM_Inflammation	0	0	0	Include	Include	EPCAM_Inflammation	0	0	0	Include	Include	Epithelial cell adhesion molecule
EPHA1_Inflammation	0	0	0	Include	Include	EPHA1_Inflammation	0	0	0	Include	Include	Ephrin type-A receptor 1
EPHA10_Neurology	41.4286	44.2623	2.83372	Exclude	Exclude	EPHA10_Neurology	47.6408	50	2.35921	Exclude	Exclude	Ephrin type-A receptor 10
EPHA2_Oncology	0	0	0	Include	Include	EPHA2_Oncology	0	0	0	Include	Include	Ephrin type-A receptor 2
EPHB4_Cardiometabolic	0	0	0	Include	Include	EPHB4_Cardiometabolic	0	0	0	Include	Include	Ephrin type-B receptor 4
EPHB6_Neurology	0	0	0	Include	Include	EPHB6_Neurology	0	0	0	Include	Include	Eph receptor b6
EPHX2_Cardiometabolic	73.8095	69.6721	4.13739	Exclude	Exclude	EPHX2_Cardiometabolic	79.2998	92	12.7002	Exclude	Exclude	Bifunctional epoxide hydrolase 2
EPO_Inflammation	0.47619	2.45902	1.98283	Include	Exclude	EPO_Inflammation	0	0	0	Include	Include	Erythropoietin
EPS8L2_Oncology	0	0	0	Include	Include	EPS8L2_Oncology	0	0	0	Include	Include	Epidermal growth factor receptor kinase substrate 8-like protein 2
ERBB2_Oncology	0	0	0	Include	Include	ERBB2_Oncology	0	0	0	Include	Include	Receptor tyrosine-protein kinase erbB-2
ERBB3_Inflammation	0	0	0	Include	Include	ERBB3_Inflammation	0	0	0	Include	Include	Receptor tyrosine-protein kinase erbB-3
ERBB4_Oncology	0	0	0	Include	Include	ERBB4_Oncology	0	0	0	Include	Include	Receptor tyrosine-protein kinase erbB-4
ERBIN_Oncology	2.38095	2.45902	0.078064	Include	Exclude	ERBIN_Oncology	0	0	0	Include	Include	Erbin
EREG_Neurology	0	0	0	Include	Include	EREG_Neurology	0	0	0	Include	Include	Proepiregulin
ERP44_Oncology	0	0	0	Include	Include	ERP44_Oncology	0	0	0	Include	Include	Endoplasmic reticulum resident protein 44
ESAM_Cardiometabolic	0	0	0	Include	Include	ESAM_Cardiometabolic	0	0	0	Include	Include	Endothelial cell-selective adhesion molecule
ESM1_Inflammation	0	0	0	Include	Include	ESM1_Inflammation	0	0	0	Include	Include	Endothelial cell-specific molecule 1
EZR_Neurology	0	0	0	Include	Include	EZR_Neurology	0	0	0	Include	Include	Villin 2 (ezrin)
F11R_Neurology	0	0	0	Include	Include	F11R_Neurology	0	0	0	Include	Include	Junctional adhesion molecule A
F2R_Inflammation	0	0	0	Include	Include	F2R_Inflammation	0	0	0	Include	Include	Coagulation factor ii (thrombin) receptor
F3_Oncology	0	0	0	Include	Include	F3_Oncology	0	0	0	Include	Include	Coagulation factor iii (tissue factor)
F7_Cardiometabolic	0	0	0	Include	Include	F7_Cardiometabolic	0	0	0	Include	Include	Coagulation factor VII
F9_Cardiometabolic	0	0	0	Include	Include	F9_Cardiometabolic	0	0	0	Include	Include	Coagulation factor IX
FABP1_Inflammation	0	0	0	Include	Include	FABP1_Inflammation	0	0	0	Include	Include	Fatty acid-binding protein, liver
FABP2_Cardiometabolic	0	0	0	Include	Include	FABP2_Cardiometabolic	0	0	0	Include	Include	Fatty acid-binding protein, intestinal
FABP4_Cardiometabolic	0	0	0	Include	Include	FABP4_Cardiometabolic	0	0	0	Include	Include	Fatty acid-binding protein, adipocyte
FABP5_Neurology	0	0	0	Include	Include	FABP5_Neurology	0	0	0	Include	Include	Fatty acid-binding protein, epidermal
FABP6_Cardiometabolic	0.952381	0	0.952381	Include	Exclude	FABP6_Cardiometabolic	0	1	1	Include	Include	Gastrotropin
FABP9_Inflammation	0	0	0	Include	Include	FABP9_Inflammation	0	0	0	Include	Include	Fatty acid binding protein family
FADD_Cardiometabolic	0	0	0	Include	Include	FADD_Cardiometabolic	0	0	0	Include	Include	FAS-associated death domain protein
FAM3B_Oncology	0	0	0	Include	Include	FAM3B_Oncology	0	0	0	Include	Include	Protein FAM3B
FAM3C_Cardiometabolic	0	0	0	Include	Include	FAM3C_Cardiometabolic	0	0	0	Include	Include	FAM3 metabolism regulating signaling molecule C
FAP_Cardiometabolic	0	0	0	Include	Include	FAP_Cardiometabolic	0	0	0	Include	Include	Fibroblast activation protein, alpha
FAS_Cardiometabolic	0	0	0	Include	Include	FAS_Cardiometabolic	0	0	0	Include	Include	Tumor necrosis factor receptor superfamily member 6
FASLG_Inflammation	0	0	0	Include	Include	FASLG_Inflammation	0	0	0	Include	Include	Tumor necrosis factor ligand superfamily member 6
FBP1_Cardiometabolic	0	1.63934	1.63934	Include	Include	FBP1_Cardiometabolic	0.152207	1	0.847793	Include	Include	Fructose-1,6-bisphosphatase 1
FCAR_Inflammation	0	0	0	Include	Include	FCAR_Inflammation	0	0	0	Include	Include	Immunoglobulin alpha Fc receptor
FCER2_Neurology	0	0	0	Include	Include	FCER2_Neurology	0	0	0	Include	Include	Low affinity immunoglobulin epsilon Fc receptor
FCGR2A_Cardiometabolic	0	0	0	Include	Include	FCGR2A_Cardiometabolic	0	0	0	Include	Include	Low affinity immunoglobulin gamma Fc region receptor II-a
FCGR2B_Oncology	0	0	0	Include	Include	FCGR2B_Oncology	0.152207	0	0.152207	Include	Include	Low affinity immunoglobulin gamma Fc region receptor II-b
FCGR3B_Cardiometabolic	0	0	0	Include	Include	FCGR3B_Cardiometabolic	0	0	0	Include	Include	Low affinity immunoglobulin gamma Fc region receptor III-B
FCN2_Cardiometabolic	0	0	0	Include	Include	FCN2_Cardiometabolic	0	0	0	Include	Include	Ficolin-2
FCRL1_Cardiometabolic	0	0	0	Include	Include	FCRL1_Cardiometabolic	0	0	0	Include	Include	Fc receptor-like protein 1
FCRL2_Inflammation	0	0	0	Include	Include	FCRL2_Inflammation	0	0	0	Include	Include	Fc receptor-like protein 2
FCRL3_Inflammation	0	0	0	Include	Include	FCRL3_Inflammation	0	0	0	Include	Include	Fc receptor-like protein 3
FCRL5_Neurology	0	0	0	Include	Include	FCRL5_Neurology	0	0	0	Include	Include	Fc receptor-like protein 5
FCRL6_Inflammation	0	0	0	Include	Include	FCRL6_Inflammation	0	0	0	Include	Include	Fc receptor-like protein 6
FCRLB_Oncology	0	0	0	Include	Include	FCRLB_Oncology	0	0	0	Include	Include	Fc receptor-like B
FEN1_Oncology	5.71429	11.4754	5.76112	Include	Exclude	FEN1_Oncology	0	7	7	Include	Include	Flap endonuclease 1
FES_Oncology	96.1905	99.1803	2.98985	Exclude	Exclude	FES_Oncology	96.9559	99	2.04414	Exclude	Exclude	Tyrosine-protein kinase Fes/Fps
FETUB_Cardiometabolic	0	0	0	Include	Include	FETUB_Cardiometabolic	0.152207	0	0.152207	Include	Include	Fetuin-B
FGF19_Inflammation	0	0	0	Include	Include	FGF19_Inflammation	0	0	0	Include	Include	Fibroblast growth factor 19
FGF2_Inflammation	60.9524	58.1967	2.75566	Exclude	Exclude	FGF2_Inflammation	28.1583	44	15.8417	Exclude	Exclude	Fibroblast growth factor 2
FGF21_Oncology	0	0	0	Include	Include	FGF21_Oncology	0	0	0	Include	Include	Fibroblast growth factor 21
FGF23_Oncology	0	0	0	Include	Include	FGF23_Oncology	0	0	0	Include	Include	Fibroblast growth factor 23
FGF5_Inflammation	0	0	0	Include	Include	FGF5_Inflammation	0	0	0	Include	Include	Fibroblast growth factor 5
FGFBP1_Oncology	0	0	0	Include	Include	FGFBP1_Oncology	0	0	0	Include	Include	Fibroblast growth factor-binding protein 1
FGFR1OP_Cardiometabolic	74.7619	81.1475	6.38564	Exclude	Exclude	FGFR1OP_Cardiometabolic	51.7504	86	34.2496	Include	Exclude	Centrosomal protein 43
FGFR2_Oncology	0	0	0	Include	Include	FGFR2_Oncology	0	0	0	Include	Include	Fibroblast growth factor receptor 2
FGR_Neurology	0	0.819672	0.819672	Include	Include	FGR_Neurology	0	0	0	Include	Include	Fgr proto-oncogene, src family tyrosine kinase
FHIT_Neurology	18.5714	24.5902	6.01874	Include	Exclude	FHIT_Neurology	2.1309	27	24.8691	Include	Exclude	Fragile histidine triad diadenosine triphosphatase
FIS1_Inflammation	0	0	0	Include	Include	FIS1_Inflammation	0	0	0	Include	Include	Mitochondrial fission 1 protein
FKBP1B_Inflammation	75.2381	82.7869	7.54879	Exclude	Exclude	FKBP1B_Inflammation	91.4764	92	0.523592	Exclude	Exclude	Peptidyl-prolyl cis-trans isomerase FKBP1B
FKBP4_Neurology	0	0	0	Include	Include	FKBP4_Neurology	0	0	0	Include	Include	Peptidyl-prolyl cis-trans isomerase FKBP4
FKBP5_Neurology	0	0	0	Include	Include	FKBP5_Neurology	0	0	0	Include	Include	Peptidyl-prolyl cis-trans isomerase FKBP5
FKBP7_Neurology	82.8571	88.5246	5.66745	Exclude	Exclude	FKBP7_Neurology	75.3425	85	9.65753	Exclude	Exclude	FK506-binding protein 7
FLI1_Oncology	24.7619	21.3115	3.45043	Include	Exclude	FLI1_Oncology	10.1979	56	45.8021	Include	Exclude	Friend leukemia integration 1 transcription factor
FLRT2_Neurology	0	0	0	Include	Include	FLRT2_Neurology	0	0	0	Include	Include	Leucine-rich repeat transmembrane protein FLRT2
FLT1_Oncology	0	0	0	Include	Include	FLT1_Oncology	0	0	0	Include	Include	Vascular endothelial growth factor receptor 1
FLT3_Oncology	0.47619	0	0.47619	Include	Exclude	FLT3_Oncology	0.152207	0	0.152207	Include	Include	Receptor-type tyrosine-protein kinase FLT3
FLT3LG_Inflammation	0	0	0	Include	Include	FLT3LG_Inflammation	0	0	0	Include	Include	Fms-related tyrosine kinase 3 ligand
FLT4_Oncology	0	0	0	Include	Include	FLT4_Oncology	0	0	0	Include	Include	Vascular endothelial growth factor receptor 3
FMNL1_Neurology	0	0	0	Include	Include	FMNL1_Neurology	0	0	0	Include	Include	Formin-like protein 1
FMR1_Oncology	99.5238	100	0.47619	Exclude	Exclude	FMR1_Oncology	98.9346	99	0.065449	Exclude	Exclude	Synaptic functional regulator FMR1
FOLR1_Oncology	0	0	0	Include	Include	FOLR1_Oncology	0	0	0	Include	Include	Folate receptor alpha
FOLR2_Neurology	0	0	0	Include	Include	FOLR2_Neurology	0	0	0	Include	Include	Folate receptor beta
FOLR3_Oncology	0	0	0	Include	Include	FOLR3_Oncology	0	0	0	Include	Include	Folate receptor gamma
FOPNL_Oncology	0.952381	0.819672	0.132709	Include	Exclude	FOPNL_Oncology	0	2	2	Include	Include	LisH domain-containing protein FOPNL
FOSB_Neurology	93.8095	95.082	1.27244	Exclude	Exclude	FOSB_Neurology	85.2359	90	4.76408	Exclude	Exclude	Fosb proto-oncogene, ap-1 transcription factor subunit
FOXO1_Inflammation	1.42857	0	1.42857	Include	Exclude	FOXO1_Inflammation	0.456621	10	9.54338	Include	Exclude	Forkhead box protein O1
FOXO3_Oncology	54.7619	54.0984	0.663544	Exclude	Exclude	FOXO3_Oncology	2.1309	8	5.8691	Include	Exclude	Forkhead box protein O3
FRZB_Neurology	0	0	0	Include	Include	FRZB_Neurology	0	0	0	Include	Include	Secreted frizzled-related protein 3
FST_Inflammation	0	0	0	Include	Include	FST_Inflammation	0	0	0	Include	Include	Follistatin
FSTL3_Inflammation	0	0	0	Include	Include	FSTL3_Inflammation	0	0	0	Include	Include	Follistatin-related protein 3
FUCA1_Cardiometabolic	0	0	0	Include	Include	FUCA1_Cardiometabolic	0	0	0	Include	Include	Tissue alpha-L-fucosidase
FURIN_Oncology	0	0	0	Include	Include	FURIN_Oncology	0	0	0	Include	Include	Furin, paired basic amino acid cleaving enzyme
FUS_Oncology	36.1905	44.2623	8.07182	Exclude	Exclude	FUS_Oncology	0	0	0	Include	Include	RNA-binding protein FUS
FUT3_FUT5_Neurology	0	0	0	Include	Include	FUT3_FUT5_Neurology	0	0	0	Include	Include	Galactoside 3(4)-L-fucosyltransferase
FUT8_Neurology	0	0	0	Include	Include	FUT8_Neurology	0	0	0	Include	Include	Glycoprotein 6-alpha-l-fucosyltransferase
FXN_Oncology	0	0	0	Include	Include	FXN_Oncology	0	0	0	Include	Include	Frataxin, mitochondrial
FXYD5_Inflammation	44.2857	52.459	8.1733	Exclude	Exclude	FXYD5_Inflammation	15.3729	62	46.6271	Include	Exclude	FXYD domain-containing ion transport regulator 5
FYB1_Neurology	0	0	0	Include	Include	FYB1_Neurology	0	0	0	Include	Include	FYN-binding protein 1
GAL_Inflammation	0	0	0	Include	Include	GAL_Inflammation	0	0	0	Include	Include	Galanin peptides
GALNT10_Oncology	0	0	0	Include	Include	GALNT10_Oncology	0	0	0	Include	Include	Polypeptide N-acetylgalactosaminyltransferase 10
GALNT2_Oncology	0	0	0	Include	Include	GALNT2_Oncology	0	0	0	Include	Include	Polypeptide N-acetylgalactosaminyltransferase 2
GALNT3_Inflammation	0	0	0	Include	Include	GALNT3_Inflammation	0	0	0	Include	Include	Polypeptide N-acetylgalactosaminyltransferase 3
GALNT7_Oncology	0	0	0	Include	Include	GALNT7_Oncology	0	0	0	Include	Include	N-acetylgalactosaminyltransferase 7
GAS6_Cardiometabolic	0	0	0	Include	Include	GAS6_Cardiometabolic	0	0	0	Include	Include	Growth arrest-specific protein 6
GBP2_Inflammation	86.1905	77.0492	9.1413	Exclude	Exclude	GBP2_Inflammation	70.0152	95	24.9848	Include	Exclude	Guanylate-binding protein 2
GBP4_Neurology	71.4286	80.3279	8.8993	Exclude	Exclude	GBP4_Neurology	60.7306	76	15.2694	Exclude	Exclude	Guanylate-binding protein 4
GCG_Oncology	0	0	0	Include	Include	GCG_Oncology	0	0	0	Include	Include	Glucagon
GCNT1_Oncology	0	0	0	Include	Include	GCNT1_Oncology	0	0	0	Include	Include	Beta-1,3-galactosyl-O-glycosyl-glycoprotein beta-1,6-N-acetylglucosaminyltransferase
GDF15_Cardiometabolic	0	0	0	Include	Include	GDF15_Cardiometabolic	0	0	0	Include	Include	Growth differentiation factor 15
GDF2_Cardiometabolic	0	0	0	Include	Include	GDF2_Cardiometabolic	0	0	0	Include	Include	Growth/differentiation factor 2
GDNF_Neurology	0	0.819672	0.819672	Include	Include	GDNF_Neurology	0	0	0	Include	Include	Glial cell line-derived neurotrophic factor
GFAP_Oncology	0.47619	0.819672	0.343482	Include	Exclude	GFAP_Oncology	0	0	0	Include	Include	Glial fibrillary acidic protein
GFER_Oncology	0	0	0	Include	Include	GFER_Oncology	0	0	0	Include	Include	Growth factor, augmenter of liver regeneration
GFOD2_Oncology	26.1905	20.4918	5.69867	Include	Exclude	GFOD2_Oncology	20.0913	22	1.90868	Include	Exclude	Glucose-fructose oxidoreductase domain-containing protein 2
GFRA1_Oncology	0	0	0	Include	Include	GFRA1_Oncology	0	0	0	Include	Include	GDNF family receptor alpha-1
GFRA2_Oncology	0	0	0	Include	Include	GFRA2_Oncology	0	0	0	Include	Include	GDNF family receptor alpha-2
GFRA3_Neurology	0	0	0	Include	Include	GFRA3_Neurology	0	0	0	Include	Include	GDNF family receptor alpha-3
GGA1_Neurology	80.9524	82.7869	1.8345	Exclude	Exclude	GGA1_Neurology	79.9087	72	7.90868	Exclude	Exclude	Golgi associated, gamma adaptin ear containing, arf binding protein 1
GGH_Cardiometabolic	0	0	0	Include	Include	GGH_Cardiometabolic	0	0	0	Include	Include	Gamma-glutamyl hydrolase
GGT1_Neurology	0	0	0	Include	Include	GGT1_Neurology	0	0	0	Include	Include	Glutathione hydrolase 1 proenzyme
GGT5_Neurology	0	0	0	Include	Include	GGT5_Neurology	0	0	0	Include	Include	Glutathione hydrolase 5 proenzyme
GH1_Cardiometabolic	0	0	0	Include	Include	GH1_Cardiometabolic	0	0	0	Include	Include	Somatotropin
GH2_Oncology	22.8571	22.9508	0.0936768	Include	Exclude	GH2_Oncology	52.968	62	9.03196	Exclude	Exclude	Growth hormone 1 isoform 5
GHRHR_Neurology	65.7143	71.3115	5.59719	Exclude	Exclude	GHRHR_Neurology	89.3455	91	1.65449	Exclude	Exclude	Growth hormone-releasing hormone receptor
GHRL_Cardiometabolic	0	0	0	Include	Include	GHRL_Cardiometabolic	0	0	0	Include	Include	Appetite-regulating hormone
GKN1_Neurology	0	0	0	Include	Include	GKN1_Neurology	0	0	0	Include	Include	Gastrokine-1
GLB1_Neurology	0	0	0	Include	Include	GLB1_Neurology	0	0	0	Include	Include	Beta-galactosidase
GLO1_Cardiometabolic	0	0	0	Include	Include	GLO1_Cardiometabolic	0	0	0	Include	Include	Lactoylglutathione lyase
GLOD4_Inflammation	0	0	0	Include	Include	GLOD4_Inflammation	0	0	0	Include	Include	Glyoxalase domain containing 4
GLRX_Cardiometabolic	0	0	0	Include	Include	GLRX_Cardiometabolic	0	0	0	Include	Include	Glutaredoxin-1
GLT8D2_Neurology	88.0952	90.9836	2.88837	Exclude	Exclude	GLT8D2_Neurology	94.0639	89	5.06393	Exclude	Exclude	Glycosyltransferase 8 domain-containing protein 2
GMPR_Inflammation	0	0	0	Include	Include	GMPR_Inflammation	0	0	0	Include	Include	GMP reductase 1
GNE_Oncology	21.4286	27.0492	5.62061	Include	Exclude	GNE_Oncology	25.8752	59	33.1248	Include	Exclude	Bifunctional UDP-N-acetylglucosamine 2-epimerase/N-acetylmannosamine kinase
GNLY_Neurology	0	0	0	Include	Include	GNLY_Neurology	0.152207	0	0.152207	Include	Include	Granulysin
GOPC_Inflammation	0.47619	2.45902	1.98283	Include	Exclude	GOPC_Inflammation	0	0	0	Include	Include	Golgi-associated PDZ and coiled-coil motif-containing protein
GP1BA_Cardiometabolic	0	0	0	Include	Include	GP1BA_Cardiometabolic	0	0	0	Include	Include	Platelet glycoprotein Ib alpha chain
GP2_Cardiometabolic	0	0	0	Include	Include	GP2_Cardiometabolic	0	0	0	Include	Include	Pancreatic secretory granule membrane major glycoprotein GP2
GP6_Neurology	0	0	0	Include	Include	GP6_Neurology	0	0	0	Include	Include	Platelet glycoprotein VI
GPA33_Oncology	0	0	0	Include	Include	GPA33_Oncology	0	0	0	Include	Include	Cell surface A33 antigen
GPC1_Oncology	0	0	0	Include	Include	GPC1_Oncology	0	0	0	Include	Include	Glypican-1
GPC5_Neurology	0	0	0	Include	Include	GPC5_Neurology	0	0	0	Include	Include	Glypican-5
GPKOW_Neurology	34.7619	59.0164	24.2545	Include	Exclude	GPKOW_Neurology	11.7199	43	31.2801	Include	Exclude	G patch domain and kow motifs-containing protein
GPNMB_Cardiometabolic	0	0	0	Include	Include	GPNMB_Cardiometabolic	0	0	0	Include	Include	Transmembrane glycoprotein NMB
GPR37_Cardiometabolic	0	0	0	Include	Include	GPR37_Cardiometabolic	0	0	0	Include	Include	Prosaposin receptor GPR37
GRAP2_Cardiometabolic	0	0	0	Include	Include	GRAP2_Cardiometabolic	0	0	0	Include	Include	GRB2-related adapter protein 2
GRK5_Cardiometabolic	67.619	64.7541	2.86495	Exclude	Exclude	GRK5_Cardiometabolic	77.1689	82	4.83105	Exclude	Exclude	G protein-coupled receptor kinase 5
GRN_Neurology	0	0	0	Include	Include	GRN_Neurology	0	0	0	Include	Include	Granulin precursor
GRPEL1_Oncology	0	0	0	Include	Include	GRPEL1_Oncology	0	0	0	Include	Include	GrpE protein homolog 1, mitochondrial
GSAP_Oncology	9.52381	11.4754	1.9516	Include	Exclude	GSAP_Oncology	9.89346	21	11.1065	Include	Exclude	Gamma-secretase-activating protein
GSTA1_Cardiometabolic	0	0	0	Include	Include	GSTA1_Cardiometabolic	0	0	0	Include	Include	Glutathione S-transferase A1
GSTA3_Oncology	0.47619	6.55738	6.08119	Include	Exclude	GSTA3_Oncology	0.761035	0	0.761035	Include	Exclude	Glutathione S-transferase A3
GSTP1_Neurology	23.8095	23.7705	0.039032	Include	Exclude	GSTP1_Neurology	81.8874	92	10.1126	Exclude	Exclude	Glutathione S-transferase P
GUCA2A_Neurology	0	0	0	Include	Include	GUCA2A_Neurology	0	0	0	Include	Include	Guanylin
GUSB_Cardiometabolic	0	0	0	Include	Include	GUSB_Cardiometabolic	0	0	0	Include	Include	Beta-glucuronidase
GYS1_Cardiometabolic	0	0	0	Include	Include	GYS1_Cardiometabolic	0	0	0	Include	Include	Glycogen [starch] synthase, muscle
GZMA_Inflammation	0	0	0	Include	Include	GZMA_Inflammation	0	0	0	Include	Include	Granzyme A
GZMB_Inflammation	0	0	0	Include	Include	GZMB_Inflammation	0	0	0	Include	Include	Granzyme B
GZMH_Cardiometabolic	0	0	0	Include	Include	GZMH_Cardiometabolic	0	0	0	Include	Include	Granzyme h (cathepsin g-like 2)
HAGH_Oncology	0	0	0	Include	Include	HAGH_Oncology	0	0	0	Include	Include	Hydroxyacylglutathione hydrolase, mitochondrial
HAO1_Oncology	0	0	0	Include	Include	HAO1_Oncology	0	0	0	Include	Include	(S)-2-hydroxy-acid oxidase
HARS_Neurology	0	0	0	Include	Include	HARS_Neurology	0	0	0	Include	Include	Histidine--tRNA ligase, cytoplasmic
HAVCR1_Oncology	0	0	0	Include	Include	HAVCR1_Oncology	0	0	0	Include	Include	Hepatitis A virus cellular receptor 1
HAVCR2_Neurology	0	0	0	Include	Include	HAVCR2_Neurology	0	0	0	Include	Include	Hepatitis A virus cellular receptor 2
HBEGF_Oncology	0	0	0	Include	Include	HBEGF_Oncology	0	0	0	Include	Include	Proheparin-binding EGF-like growth factor
HBQ1_Oncology	0	0	0	Include	Include	HBQ1_Oncology	0	0	0	Include	Include	Hemoglobin subunit theta 1
HCLS1_Inflammation	0	0	0	Include	Include	HCLS1_Inflammation	0	0	0	Include	Include	Hematopoietic cell-specific lyn substrate 1
HDGF_Oncology	0	0	0	Include	Include	HDGF_Oncology	0	0	0	Include	Include	Hepatoma-derived growth factor
HEBP1_Cardiometabolic	95.2381	96.7213	1.48322	Exclude	Exclude	HEBP1_Cardiometabolic	96.8037	95	1.80365	Exclude	Exclude	Heme-binding protein 1
HEXIM1_Inflammation	0	0	0	Include	Include	HEXIM1_Inflammation	0	0	0	Include	Include	Hexamethylene bisacetamide inducible 1
HGF_Inflammation	0	0	0	Include	Include	HGF_Inflammation	0	0	0	Include	Include	Hepatocyte growth factor
HGS_Oncology	16.1905	8.19672	7.99375	Include	Exclude	HGS_Oncology	0	0	0	Include	Include	Hepatocyte growth factor-regulated tyrosine kinase substrate
HK2_Cardiometabolic	94.7619	95.082	0.320062	Exclude	Exclude	HK2_Cardiometabolic	94.6728	96	1.32725	Exclude	Exclude	Hexokinase-2
HLA-DRA_Inflammation	38.0952	59.0164	20.9212	Include	Exclude	HLA-DRA_Inflammation	58.1431	81	22.8569	Include	Exclude	Major histocompatibility complex, class ii, dr alpha
HLA-E_Inflammation	0	0	0	Include	Include	HLA-E_Inflammation	0	0	0	Include	Include	HLA class I histocompatibility antigen, alpha chain E
HMBS_Oncology	0	0	0	Include	Include	HMBS_Oncology	0	0	0	Include	Include	Porphobilinogen deaminase
HMOX1_Cardiometabolic	0	0	0	Include	Include	HMOX1_Cardiometabolic	0	0	0	Include	Include	Heme oxygenase 1
HMOX2_Neurology	0	0	0	Include	Include	HMOX2_Neurology	0	0	0	Include	Include	Heme oxygenase 2
HNMT_Neurology	0	0	0	Include	Include	HNMT_Neurology	0	0	0	Include	Include	Histamine N-methyltransferase
HNRNPK_Cardiometabolic	54.7619	50	4.7619	Exclude	Exclude	HNRNPK_Cardiometabolic	12.7854	62	49.2146	Include	Exclude	Heterogeneous nuclear ribonucleoprotein K
HPCAL1_Inflammation	0	0	0	Include	Include	HPCAL1_Inflammation	0	0	0	Include	Include	Hippocalcin-like protein 1
HPGDS_Oncology	0	0	0	Include	Include	HPGDS_Oncology	0	0	0	Include	Include	Hematopoietic prostaglandin D synthase
HS3ST3B1_Oncology	0	0	0	Include	Include	HS3ST3B1_Oncology	0	0	0	Include	Include	Heparan sulfate glucosamine 3-O-sulfotransferase 3B1
HS6ST1_Oncology	0	0	0	Include	Include	HS6ST1_Oncology	0	0	0	Include	Include	Heparan-sulfate 6-O-sulfotransferase 1
HSD11B1_Inflammation	0	0	0	Include	Include	HSD11B1_Inflammation	0	0	0	Include	Include	Corticosteroid 11-beta-dehydrogenase isozyme 1
HSP90B1_Neurology	70.9524	67.2131	3.73927	Exclude	Exclude	HSP90B1_Neurology	66.8189	61	5.81887	Exclude	Exclude	Endoplasmin
HSPA1A_Inflammation	0	0	0	Include	Include	HSPA1A_Inflammation	0	0	0	Include	Include	Heat shock protein family a member 1a
HSPB1_Cardiometabolic	0	0	0	Include	Include	HSPB1_Cardiometabolic	0	0	0	Include	Include	Heat shock protein family b (small) member 1
HSPB6_Oncology	0	0	0	Include	Include	HSPB6_Oncology	0	0	0	Include	Include	Heat shock protein family b (small) member 6
HSPG2_Cardiometabolic	0	0	0	Include	Include	HSPG2_Cardiometabolic	0	0	0	Include	Include	Basement membrane-specific heparan sulfate proteoglycan core protein
HTRA2_Oncology	0	0	0	Include	Include	HTRA2_Oncology	0	0	0	Include	Include	Serine protease HTRA2, mitochondrial
HYAL1_Cardiometabolic	0	0	0	Include	Include	HYAL1_Cardiometabolic	0	0	0	Include	Include	Hyaluronoglucosaminidase 1
HYOU1_Cardiometabolic	0	0	0	Include	Include	HYOU1_Cardiometabolic	0	0	0	Include	Include	Hypoxia up-regulated protein 1
ICA1_Inflammation	18.0952	36.8852	18.79	Include	Exclude	ICA1_Inflammation	3.19635	31	27.8037	Include	Exclude	Islet cell autoantigen 1
ICAM1_Cardiometabolic	0	0	0	Include	Include	ICAM1_Cardiometabolic	0	0	0	Include	Include	Intercellular adhesion molecule 1
ICAM2_Cardiometabolic	0	0	0	Include	Include	ICAM2_Cardiometabolic	0	0	0	Include	Include	Intercellular adhesion molecule 2
ICAM3_Cardiometabolic	0	0	0	Include	Include	ICAM3_Cardiometabolic	0	0	0	Include	Include	Intercellular adhesion molecule 3
ICAM4_Inflammation	0	0	0	Include	Include	ICAM4_Inflammation	0	0	0	Include	Include	Intercellular adhesion molecule 4
ICAM5_Cardiometabolic	0	0	0	Include	Include	ICAM5_Cardiometabolic	0	0	0	Include	Include	Intercellular adhesion molecule 5
ICOSLG_Oncology	0	0	0	Include	Include	ICOSLG_Oncology	0	0	0	Include	Include	Inducible T-cell co-stimulator ligand
IDI2_Neurology	86.6667	91.8033	5.13661	Exclude	Exclude	IDI2_Neurology	92.0852	96	3.91476	Exclude	Exclude	Isopentenyl-diphosphate delta-isomerase 2
IDS_Inflammation	0	0	0	Include	Include	IDS_Inflammation	0.152207	0	0.152207	Include	Include	Iduronate 2-sulfatase
IDUA_Oncology	0	0	0	Include	Include	IDUA_Oncology	0	0	0	Include	Include	Alpha-L-iduronidase
IFNG_Inflammation	0.47619	0	0.47619	Include	Exclude	IFNG_Inflammation	1.21766	0	1.21766	Include	Exclude	Interferon gamma
IFNGR1_Inflammation	0	0	0	Include	Include	IFNGR1_Inflammation	0	0	0	Include	Include	Interferon gamma receptor 1
IFNGR2_Neurology	0	0	0	Include	Include	IFNGR2_Neurology	0	0	0	Include	Include	Interferon gamma receptor 2
IFNL1_Neurology	42.381	81.9672	39.5863	Include	Exclude	IFNL1_Neurology	63.0137	69	5.9863	Exclude	Exclude	Interferon lambda-1
IFNLR1_Inflammation	0	0	0	Include	Include	IFNLR1_Inflammation	0	0	0	Include	Include	Interferon lambda receptor 1
IGF1R_Oncology	0	0	0	Include	Include	IGF1R_Oncology	0	0	0	Include	Include	Insulin-like growth factor 1 receptor
IGF2R_Neurology	0	0	0	Include	Include	IGF2R_Neurology	0	0	0	Include	Include	Cation-independent mannose-6-phosphate receptor
IGFBP1_Cardiometabolic	0	0	0	Include	Include	IGFBP1_Cardiometabolic	0	0	0	Include	Include	Insulin-like growth factor-binding protein 1
IGFBP2_Cardiometabolic	0	0	0	Include	Include	IGFBP2_Cardiometabolic	0	0	0	Include	Include	Insulin-like growth factor-binding protein 2
IGFBP3_Cardiometabolic	0	0	0	Include	Include	IGFBP3_Cardiometabolic	0	0	0	Include	Include	Insulin-like growth factor-binding protein 3
IGFBP4_Neurology	0	0	0	Include	Include	IGFBP4_Neurology	0	0	0	Include	Include	Insulin-like growth factor-binding protein 4
IGFBP6_Cardiometabolic	0	0	0	Include	Include	IGFBP6_Cardiometabolic	0	0	0	Include	Include	Insulin-like growth factor-binding protein 6
IGFBP7_Cardiometabolic	0	0	0	Include	Include	IGFBP7_Cardiometabolic	0	0	0	Include	Include	Insulin-like growth factor-binding protein 7
IGFBPL1_Cardiometabolic	0	0	0	Include	Include	IGFBPL1_Cardiometabolic	0	0	0	Include	Include	Insulin-like growth factor-binding protein-like 1
IGSF3_Oncology	0	0	0	Include	Include	IGSF3_Oncology	0	0	0	Include	Include	Immunoglobulin superfamily, member 2/3
IGSF8_Cardiometabolic	0	0	0	Include	Include	IGSF8_Cardiometabolic	0	0	0	Include	Include	Immunoglobulin superfamily, member 8
IKBKG_Inflammation	0	0	0	Include	Include	IKBKG_Inflammation	0	0	0	Include	Include	NF-kappa-B essential modulator
IKZF2_Oncology	91.9048	89.3443	2.5605	Exclude	Exclude	IKZF2_Oncology	96.347	98	1.65297	Exclude	Exclude	Zinc finger protein Helios
IL10_Inflammation	0	0	0	Include	Include	IL10_Inflammation	0	0	0	Include	Include	Interleukin-10
IL10RA_Inflammation	4.28571	4.91803	0.632319	Include	Exclude	IL10RA_Inflammation	2.89193	1	1.89193	Include	Exclude	Interleukin-10 receptor subunit alpha
IL10RB_Inflammation	0	0	0	Include	Include	IL10RB_Inflammation	0	0	0	Include	Include	Interleukin-10 receptor subunit beta
IL11_Inflammation	85.2381	86.8852	1.64715	Exclude	Exclude	IL11_Inflammation	89.4977	89	0.497717	Exclude	Exclude	Interleukin-11
IL12A_IL12B_Oncology	0	0	0	Include	Include	IL12A_IL12B_Oncology	0	0	0	Include	Include	Interleukin-12 subunit alpha
IL12B_Inflammation	0	0	0	Include	Include	IL12B_Inflammation	0	0	0	Include	Include	Interleukin-12 subunit beta
IL12RB1_Inflammation	0.952381	0	0.952381	Include	Exclude	IL12RB1_Inflammation	0	0	0	Include	Include	Interleukin-12 receptor subunit beta-1
IL13_Inflammation	26.1905	20.4918	5.69867	Include	Exclude	IL13_Inflammation	87.9756	85	2.97565	Exclude	Exclude	Interleukin-13
IL13RA1_Oncology	0	0	0	Include	Include	IL13RA1_Oncology	0	0	0	Include	Include	Interleukin-13 receptor subunit alpha-1
IL15_Inflammation	0	0	0	Include	Include	IL15_Inflammation	0	0	0	Include	Include	Interleukin-15
IL15RA_Inflammation	20.4762	50	29.5238	Include	Exclude	IL15RA_Inflammation	0.152207	0	0.152207	Include	Include	Interleukin 15 receptor subunit alpha
IL16_Inflammation	0	0	0	Include	Include	IL16_Inflammation	0	0	0	Include	Include	Pro-interleukin-16
IL17A_Inflammation	15.2381	22.1311	6.89305	Include	Exclude	IL17A_Inflammation	7.91476	2	5.91476	Include	Exclude	Interleukin-17A
IL17C_Inflammation	0	0	0	Include	Include	IL17C_Inflammation	0	0	0	Include	Include	Interleukin-17C
IL17D_Inflammation	0	0	0	Include	Include	IL17D_Inflammation	0	0	0	Include	Include	Interleukin-17D
IL17F_Inflammation	41.9048	41.8033	0.101483	Exclude	Exclude	IL17F_Inflammation	68.0365	57	11.0365	Exclude	Exclude	Interleukin-17F
IL17RA_Neurology	0	0	0	Include	Include	IL17RA_Neurology	0	0	0	Include	Include	Interleukin-17 receptor A
IL17RB_Inflammation	0	0	0	Include	Include	IL17RB_Inflammation	0	0	0	Include	Include	Interleukin-17 receptor B
IL18_Inflammation	0	0	0	Include	Include	IL18_Inflammation	0	0	0	Include	Include	Interleukin-18
IL18BP_Cardiometabolic	0	0	0	Include	Include	IL18BP_Cardiometabolic	0	0	0	Include	Include	Interleukin-18-binding protein
IL18R1_Inflammation	0	0	0	Include	Include	IL18R1_Inflammation	0	0	0	Include	Include	Interleukin-18 receptor 1
IL18RAP_Neurology	0.47619	0	0.47619	Include	Exclude	IL18RAP_Neurology	0	0	0	Include	Include	Interleukin-18 receptor accessory protein
IL19_Cardiometabolic	0	0	0	Include	Include	IL19_Cardiometabolic	0	0	0	Include	Include	Interleukin-19
IL1A_Inflammation	84.2857	86.8852	2.59953	Exclude	Exclude	IL1A_Inflammation	92.8463	93	0.153729	Exclude	Exclude	Interleukin-1 alpha
IL1B_Inflammation	0.952381	1.63934	0.686963	Include	Exclude	IL1B_Inflammation	0	12	12	Include	Include	Interleukin-1 beta
IL1R1_Neurology	0	0	0	Include	Include	IL1R1_Neurology	0	0	0	Include	Include	Interleukin-1 receptor type 1
IL1R2_Inflammation	0	0	0	Include	Include	IL1R2_Inflammation	0	0	0	Include	Include	Interleukin-1 receptor type 2
IL1RAP_Neurology	0	0	0	Include	Include	IL1RAP_Neurology	0	0	0	Include	Include	Interleukin-1 receptor accessory protein
IL1RL1_Cardiometabolic	0	0	0	Include	Include	IL1RL1_Cardiometabolic	0	0	0	Include	Include	Interleukin-1 receptor-like 1
IL1RL2_Inflammation	0	0	0	Include	Include	IL1RL2_Inflammation	0	0	0	Include	Include	Interleukin-1 receptor-like 2
IL1RN_Inflammation	0	0	0	Include	Include	IL1RN_Inflammation	0	0	0	Include	Include	Interleukin-1 receptor antagonist protein
IL2_Inflammation	98.0952	96.7213	1.37393	Exclude	Exclude	IL2_Inflammation	98.9346	98	0.934551	Exclude	Exclude	Interleukin-2
IL20_Inflammation	24.2857	24.5902	0.30445	Include	Exclude	IL20_Inflammation	14.7641	15	0.235921	Include	Exclude	Interleukin-20
IL20RA_Inflammation	6.66667	12.2951	5.62842	Include	Exclude	IL20RA_Inflammation	1.97869	2	0.021309	Include	Exclude	Interleukin-20 receptor subunit alpha
IL22RA1_Inflammation	16.1905	18.8525	2.66198	Include	Exclude	IL22RA1_Inflammation	57.382	51	6.38204	Exclude	Exclude	Interleukin-22 receptor subunit alpha-1
IL24_Inflammation	95.7143	94.2623	1.45199	Exclude	Exclude	IL24_Inflammation	96.4992	96	0.499239	Exclude	Exclude	Interleukin-24
IL2RA_Cardiometabolic	0	0	0	Include	Include	IL2RA_Cardiometabolic	0	0	0	Include	Include	Interleukin-2 receptor subunit alpha
IL2RB_Inflammation	84.2857	83.6066	0.679157	Exclude	Exclude	IL2RB_Inflammation	95.4338	90	5.43379	Exclude	Exclude	Interleukin-2 receptor subunit beta
IL32_Inflammation	0	0	0	Include	Include	IL32_Inflammation	0	0	0	Include	Include	Interleukin-32
IL33_Inflammation	95.7143	96.7213	1.00703	Exclude	Exclude	IL33_Inflammation	97.4125	100	2.58752	Exclude	Exclude	Interleukin-33
IL34_Neurology	0	0	0	Include	Include	IL34_Neurology	1.36986	1	0.369863	Include	Exclude	Interleukin-34
IL3RA_Inflammation	59.0476	72.9508	13.9032	Exclude	Exclude	IL3RA_Inflammation	64.688	56	8.68798	Exclude	Exclude	Interleukin-3 receptor subunit alpha
IL4_Inflammation	99.0476	98.3607	0.686963	Exclude	Exclude	IL4_Inflammation	99.3912	100	0.608828	Exclude	Exclude	Interleukin-4
IL4R_Inflammation	0	0	0	Include	Include	IL4R_Inflammation	0	0	0	Include	Include	Interleukin-4 receptor subunit alpha
IL5_Inflammation	36.1905	41.8033	5.6128	Exclude	Exclude	IL5_Inflammation	29.6804	28	1.68037	Exclude	Exclude	Interleukin-5
IL5RA_Inflammation	0	0	0	Include	Include	IL5RA_Inflammation	0	0	0	Include	Include	Interleukin-5 receptor subunit alpha
IL6_Inflammation	0	0	0	Include	Include	IL6_Inflammation	0	0	0	Include	Include	Interleukin-6
IL6R_Cardiometabolic	0	0	0	Include	Include	IL6R_Cardiometabolic	0	0	0	Include	Include	Interleukin-6 receptor subunit alpha
IL6ST_Cardiometabolic	0	0	0	Include	Include	IL6ST_Cardiometabolic	0	0	0	Include	Include	Interleukin-6 receptor subunit beta
IL7_Inflammation	0	0	0	Include	Include	IL7_Inflammation	0	0	0	Include	Include	Interleukin-7
IL7R_Neurology	0	0	0	Include	Include	IL7R_Neurology	0	0	0	Include	Include	Interleukin-7 receptor subunit alpha
ILKAP_Neurology	71.9048	74.5902	2.6854	Exclude	Exclude	ILKAP_Neurology	14.4597	64	49.5403	Include	Exclude	Integrin-linked kinase-associated serine/threonine phosphatase 2C
IMPA1_Neurology	2.38095	8.19672	5.81577	Include	Exclude	IMPA1_Neurology	0	0	0	Include	Include	Myo-inositol-1(or 4)-monophosphatase
ING1_Neurology	13.8095	15.5738	1.76425	Include	Exclude	ING1_Neurology	0.152207	10	9.84779	Include	Include	Inhibitor of growth protein 1
INHBC_Neurology	0	0	0	Include	Include	INHBC_Neurology	0	0	0	Include	Include	Inhibin beta C chain
INPP1_Oncology	0	0	0	Include	Include	INPP1_Oncology	0	0	0	Include	Include	Inositol polyphosphate-1-phosphatase
INPPL1_Oncology	0	0	0	Include	Include	INPPL1_Oncology	6.84932	47	40.1507	Include	Exclude	Phosphatidylinositol-3,4,5-trisphosphate 5-phosphatase 2
IPCEF1_Neurology	0	0	0	Include	Include	IPCEF1_Neurology	0	0	0	Include	Include	Interactor protein for cytohesin exchange factors 1
IQGAP2_Oncology	0.47619	1.63934	1.16315	Include	Exclude	IQGAP2_Oncology	0	0	0	Include	Include	Iq motif containing gtpase activating protein 2
IRAK1_Inflammation	0	0	0	Include	Include	IRAK1_Inflammation	0	0	0	Include	Include	Interleukin-1 receptor-associated kinase 1
IRAK4_Inflammation	0	0	0	Include	Include	IRAK4_Inflammation	0.152207	6	5.84779	Include	Include	Interleukin-1 receptor-associated kinase 4
ISLR2_Neurology	0	0	0	Include	Include	ISLR2_Neurology	0	0	0	Include	Include	Immunoglobulin superfamily containing leucine-rich repeat protein 2
ISM1_Inflammation	0	0	0	Include	Include	ISM1_Inflammation	0	0	0	Include	Include	Isthmin-1
ITGA11_Inflammation	0	0	0	Include	Include	ITGA11_Inflammation	0	0	0	Include	Include	Integrin subunit alpha 11
ITGA5_Neurology	0	0	0	Include	Include	ITGA5_Neurology	0	0	0	Include	Include	Integrin alpha-5
ITGA6_Inflammation	0.952381	0	0.952381	Include	Exclude	ITGA6_Inflammation	0	0	0	Include	Include	Integrin subunit alpha 6
ITGAM_Neurology	0	0	0	Include	Include	ITGAM_Neurology	0	0	0	Include	Include	Integrin alpha-M
ITGAV_Oncology	0	0	0	Include	Include	ITGAV_Oncology	0	0	0	Include	Include	Integrin alpha-V
ITGB1_Cardiometabolic	0	0	0	Include	Include	ITGB1_Cardiometabolic	0	0	0	Include	Include	Integrin beta-1
ITGB1BP1_Oncology	84.7619	90.9836	6.2217	Exclude	Exclude	ITGB1BP1_Oncology	83.2572	87	3.74277	Exclude	Exclude	Integrin beta-1-binding protein 1
ITGB1BP2_Cardiometabolic	0	1.63934	1.63934	Include	Include	ITGB1BP2_Cardiometabolic	1.21766	10	8.78234	Include	Exclude	Integrin beta-1-binding protein 2
ITGB2_Cardiometabolic	0	0	0	Include	Include	ITGB2_Cardiometabolic	0	0	0	Include	Include	Integrin beta-2
ITGB5_Oncology	0	0	0	Include	Include	ITGB5_Oncology	0	0	0	Include	Include	Integrin subunit beta 5
ITGB6_Inflammation	0	0	0	Include	Include	ITGB6_Inflammation	0	0	0	Include	Include	Integrin subunit beta 6
ITGB7_Oncology	0	0	0	Include	Include	ITGB7_Oncology	0	0	0	Include	Include	Integrin subunit beta 7
ITIH3_Cardiometabolic	0	0	0	Include	Include	ITIH3_Cardiometabolic	0	0	0	Include	Include	Inter-alpha-trypsin inhibitor heavy chain H3
ITM2A_Inflammation	0	0	0	Include	Include	ITM2A_Inflammation	0	0	0	Include	Include	Integral membrane protein 2A
IVD_Neurology	10	7.37705	2.62295	Include	Exclude	IVD_Neurology	3.50076	5	1.49924	Include	Exclude	Isovaleryl-CoA dehydrogenase, mitochondrial
JAM2_Neurology	0	0	0	Include	Include	JAM2_Neurology	0	0	0	Include	Include	Junctional adhesion molecule B
JCHAIN_Inflammation	0.47619	0	0.47619	Include	Exclude	JCHAIN_Inflammation	0.152207	0	0.152207	Include	Include	Joining chain of multimeric iga and igm
JUN_Inflammation	21.9048	36.0656	14.1608	Include	Exclude	JUN_Inflammation	17.0472	32	14.9528	Include	Exclude	Transcription factor AP-1
KAZALD1_Oncology	0	0	0	Include	Include	KAZALD1_Oncology	0	0	0	Include	Include	Kazal-type serine protease inhibitor domain-containing protein 1
KCNIP4_Neurology	97.619	90.1639	7.45511	Exclude	Exclude	KCNIP4_Neurology	97.2603	93	4.26027	Exclude	Exclude	Kv channel-interacting protein 4
KDR_Oncology	0	0	0	Include	Include	KDR_Oncology	0	0	0	Include	Include	Vascular endothelial growth factor receptor 2
KEL_Neurology	0	0	0	Include	Include	KEL_Neurology	0	0	0	Include	Include	Kell blood group glycoprotein
KIFBP_Oncology	4.28571	6.55738	2.27166	Include	Exclude	KIFBP_Oncology	0.456621	6	5.54338	Include	Exclude	KIF1-binding protein
KIR2DL3_Oncology	0	0	0	Include	Include	KIR2DL3_Oncology	0	0	0	Include	Include	Killer cell immunoglobulin-like receptor 2DL3
KIR3DL1_Oncology	3.33333	1.63934	1.69399	Include	Exclude	KIR3DL1_Oncology	13.242	14	0.757991	Include	Exclude	Killer cell immunoglobulin-like receptor 3DL1
KIRREL2_Neurology	0	0	0	Include	Include	KIRREL2_Neurology	0	0	0	Include	Include	Kin of IRRE-like protein 2
KIT_Cardiometabolic	0	0	0	Include	Include	KIT_Cardiometabolic	0	0	0	Include	Include	Mast/stem cell growth factor receptor Kit
KITLG_Cardiometabolic	0	0	0	Include	Include	KITLG_Cardiometabolic	0	0	0	Include	Include	Kit ligand
KLB_Neurology	0.47619	6.55738	6.08119	Include	Exclude	KLB_Neurology	0.608828	0	0.608828	Include	Exclude	Beta-klotho
KLK1_Oncology	0	0	0	Include	Include	KLK1_Oncology	0	0	0	Include	Include	Kallikrein-1
KLK10_Oncology	0	0	0	Include	Include	KLK10_Oncology	0	0	0	Include	Include	Kallikrein-10
KLK11_Oncology	0	0	0	Include	Include	KLK11_Oncology	0	0	0	Include	Include	Kallikrein-11
KLK12_Oncology	33.3333	32.7869	0.546448	Exclude	Exclude	KLK12_Oncology	32.1157	28	4.11568	Exclude	Exclude	Kallikrein-12
KLK13_Oncology	0	0	0	Include	Include	KLK13_Oncology	0	0	0	Include	Include	Kallikrein-13
KLK14_Oncology	0	0	0	Include	Include	KLK14_Oncology	0	0	0	Include	Include	Kallikrein related peptidase 14
KLK4_Oncology	0	0	0	Include	Include	KLK4_Oncology	0	0	0	Include	Include	Kallikrein-4
KLK6_Oncology	0	0	0	Include	Include	KLK6_Oncology	0	0	0	Include	Include	Kallikrein-6
KLK8_Oncology	0	0	0	Include	Include	KLK8_Oncology	0	0	0	Include	Include	Kallikrein-8
KLRB1_Inflammation	0	0	0	Include	Include	KLRB1_Inflammation	0	0	0	Include	Include	Killer cell lectin-like receptor subfamily B member 1
KLRD1_Inflammation	0	0	0	Include	Include	KLRD1_Inflammation	0	0	0	Include	Include	Natural killer cells antigen CD94
KRT14_Neurology	97.619	97.541	0.078064	Exclude	Exclude	KRT14_Neurology	96.347	98	1.65297	Exclude	Exclude	Keratin, type I cytoskeletal 14
KRT18_Oncology	0	0	0	Include	Include	KRT18_Oncology	0	0	0	Include	Include	Keratin, type I cytoskeletal 18
KRT19_Inflammation	0	0	0	Include	Include	KRT19_Inflammation	0	0	0	Include	Include	Keratin, type I cytoskeletal 19
KRT5_Neurology	0	0	0	Include	Include	KRT5_Neurology	0	0	0	Include	Include	Keratin, type II cytoskeletal 5
KYAT1_Cardiometabolic	0	0	0	Include	Include	KYAT1_Cardiometabolic	0	0	0	Include	Include	Kynurenine---oxoglutarate transaminase / cysteine-s-conjugate beta-lyase / glutamine---phenylpyruvate transaminase
KYNU_Inflammation	0	0	0	Include	Include	KYNU_Inflammation	0	0	0	Include	Include	Kynureninase
L1CAM_Oncology	0	0	0	Include	Include	L1CAM_Oncology	0	0	0	Include	Include	Neural cell adhesion molecule L1
LACTB2_Cardiometabolic	0	0	0	Include	Include	LACTB2_Cardiometabolic	0	0	0	Include	Include	Endoribonuclease LACTB2
LAG3_Oncology	0	0	0	Include	Include	LAG3_Oncology	0	0	0	Include	Include	Lymphocyte activation gene 3 protein
LAIR1_Inflammation	0	0	0	Include	Include	LAIR1_Inflammation	0	0	0	Include	Include	Leukocyte-associated immunoglobulin-like receptor 1
LAIR2_Neurology	0	0	0	Include	Include	LAIR2_Neurology	0	1	1	Include	Include	Leukocyte associated immunoglobulin like receptor 2
LAMA4_Inflammation	0	0	0	Include	Include	LAMA4_Inflammation	0	0	0	Include	Include	Laminin subunit alpha-4
LAMP2_Neurology	0	0	0	Include	Include	LAMP2_Neurology	0	0	0	Include	Include	Lysosome-associated membrane glycoprotein 2
LAMP3_Inflammation	0	0	0	Include	Include	LAMP3_Inflammation	0	0	0	Include	Include	Lysosome-associated membrane glycoprotein 3
LAP3_Inflammation	0.47619	0	0.47619	Include	Exclude	LAP3_Inflammation	0	0	0	Include	Include	Cytosol aminopeptidase
LAT_Inflammation	0	0	0	Include	Include	LAT_Inflammation	0	0	0	Include	Include	Linker for activation of t-cells family member 1
LAT2_Oncology	0	0	0	Include	Include	LAT2_Oncology	0	0	0	Include	Include	Linker for activation of T-cells family member 2
LAYN_Neurology	0	0	0	Include	Include	LAYN_Neurology	0	0	0	Include	Include	Layilin
LBP_Cardiometabolic	0	0	0	Include	Include	LBP_Cardiometabolic	0	0	0	Include	Include	Lipopolysaccharide-binding protein
LBR_Neurology	0	0	0	Include	Include	LBR_Neurology	0	0	0	Include	Include	Delta14-sterol reductase (lamin-B receptor)
LCN2_Cardiometabolic	0	0	0	Include	Include	LCN2_Cardiometabolic	0	0	0	Include	Include	Neutrophil gelatinase-associated lipocalin
LDLR_Cardiometabolic	0	0	0	Include	Include	LDLR_Cardiometabolic	0	0	0	Include	Include	Low-density lipoprotein receptor
LEFTY2_Oncology	0	0	0	Include	Include	LEFTY2_Oncology	0	0	0	Include	Include	Left-right determination factor 2
LEP_Cardiometabolic	0	0	0	Include	Include	LEP_Cardiometabolic	0.152207	0	0.152207	Include	Include	Leptin
LEPR_Cardiometabolic	0	0	0	Include	Include	LEPR_Cardiometabolic	0	0	0	Include	Include	Leptin receptor
LGALS1_Cardiometabolic	0	0	0	Include	Include	LGALS1_Cardiometabolic	0	0	0	Include	Include	Galectin-1
LGALS3_Cardiometabolic	0	0	0	Include	Include	LGALS3_Cardiometabolic	0	0	0	Include	Include	Galectin-3
LGALS4_Inflammation	0	0	0	Include	Include	LGALS4_Inflammation	0	0	0	Include	Include	Galectin-4
LGALS7_LGALS7B_Oncology	0	0	0	Include	Include	LGALS7_LGALS7B_Oncology	0	0	0	Include	Include	Galectin-7
LGALS8_Neurology	0	0	0	Include	Include	LGALS8_Neurology	0	0	0	Include	Include	Galectin 8
LGALS9_Inflammation	0	0	0	Include	Include	LGALS9_Inflammation	0	0	0	Include	Include	Galectin-9
LGMN_Inflammation	0	0	0	Include	Include	LGMN_Inflammation	0	0	0	Include	Include	Legumain
LHB_Oncology	0.952381	0.819672	0.132709	Include	Exclude	LHB_Oncology	0	0	0	Include	Include	Luteinizing hormone beta polypeptide
LHPP_Inflammation	0	0	0	Include	Include	LHPP_Inflammation	0	0	0	Include	Include	Phospholysine phosphohistidine inorganic pyrophosphate phosphatase
LIF_Neurology	14.7619	31.9672	17.2053	Include	Exclude	LIF_Neurology	30.7458	39	8.25419	Exclude	Exclude	Lif, interleukin 6 family cytokine
LIFR_Inflammation	0	0	0	Include	Include	LIFR_Inflammation	0	0	0	Include	Include	Leukemia inhibitory factor receptor
LILRA2_Neurology	0	0	0	Include	Include	LILRA2_Neurology	0	0	0	Include	Include	Leukocyte immunoglobulin-like receptor subfamily A member 2
LILRA5_Cardiometabolic	0	0	0	Include	Include	LILRA5_Cardiometabolic	0	0	0	Include	Include	Leukocyte immunoglobulin-like receptor subfamily A member 5
LILRB1_Cardiometabolic	0	0	0	Include	Include	LILRB1_Cardiometabolic	0	0	0	Include	Include	Leukocyte immunoglobulin-like receptor subfamily B member 1
LILRB2_Cardiometabolic	0	0	0	Include	Include	LILRB2_Cardiometabolic	0	0	0	Include	Include	Leukocyte immunoglobulin-like receptor subfamily B member 2
LILRB4_Inflammation	0	0	0	Include	Include	LILRB4_Inflammation	0	0	0	Include	Include	Leukocyte immunoglobulin-like receptor subfamily B member 4
LILRB5_Cardiometabolic	0	0	0	Include	Include	LILRB5_Cardiometabolic	0	0	0	Include	Include	Leukocyte immunoglobulin-like receptor subfamily B member 5
LPCAT2_Oncology	80	84.4262	4.42623	Exclude	Exclude	LPCAT2_Oncology	76.1035	96	19.8965	Exclude	Exclude	Lysophosphatidylcholine acyltransferase 2
LPL_Cardiometabolic	0	0	0	Include	Include	LPL_Cardiometabolic	0	0	0	Include	Include	Lipoprotein lipase
LPO_Neurology	0	0	0	Include	Include	LPO_Neurology	0	0	0	Include	Include	Lactoperoxidase
LRIG1_Oncology	0	0	0	Include	Include	LRIG1_Oncology	0	0	0	Include	Include	Leucine-rich repeats and immunoglobulin-like domains protein 1
LRMP_Cardiometabolic	0	0	0	Include	Include	LRMP_Cardiometabolic	0	0	0	Include	Include	Inositol 1,4,5-triphosphate receptor associated 2
LRP1_Oncology	0	0	0	Include	Include	LRP1_Oncology	0	0	0	Include	Include	Prolow-density lipoprotein receptor-related protein 1
LRP11_Cardiometabolic	0	0	0	Include	Include	LRP11_Cardiometabolic	0	0	0	Include	Include	Low-density lipoprotein receptor-related protein 11
LRPAP1_Neurology	0	0	0	Include	Include	LRPAP1_Neurology	0	0	0	Include	Include	Alpha-2-macroglobulin receptor-associated protein
LRRC25_Oncology	0	0	0	Include	Include	LRRC25_Oncology	0	0	0	Include	Include	Leucine-rich repeat-containing protein 25
LRRN1_Inflammation	0	0	0	Include	Include	LRRN1_Inflammation	0	0	0	Include	Include	Leucine-rich repeat neuronal protein 1
LSM1_Oncology	59.5238	56.5574	2.96643	Exclude	Exclude	LSM1_Oncology	82.9528	89	6.04718	Exclude	Exclude	U6 snRNA-associated Sm-like protein LSm1
LSP1_Inflammation	0	0	0	Include	Include	LSP1_Inflammation	0	0	0	Include	Include	Lymphocyte-specific protein 1
LTA_Inflammation	0	0	0	Include	Include	LTA_Inflammation	0	0	0	Include	Include	Lymphotoxin-alpha
LTA4H_Oncology	0.952381	1.63934	0.686963	Include	Exclude	LTA4H_Oncology	94.825	100	5.17504	Exclude	Exclude	Leukotriene A-4 hydrolase
LTBP2_Cardiometabolic	0	0	0	Include	Include	LTBP2_Cardiometabolic	0	0	0	Include	Include	Latent-transforming growth factor beta-binding protein 2
LTBP3_Oncology	0	0	0	Include	Include	LTBP3_Oncology	0	0	0	Include	Include	Latent-transforming growth factor beta-binding protein 3
LTBR_Inflammation	0	0	0	Include	Include	LTBR_Inflammation	0	0	0	Include	Include	Tumor necrosis factor receptor superfamily member 3
LTO1_Inflammation	72.381	68.8525	3.52849	Exclude	Exclude	LTO1_Inflammation	92.8463	88	4.84627	Exclude	Exclude	Oral cancer-overexpressed protein 1
LXN_Neurology	0	0	0	Include	Include	LXN_Neurology	0	0	0	Include	Include	Latexin
LY6D_Inflammation	0	0	0	Include	Include	LY6D_Inflammation	0	0	0	Include	Include	Lymphocyte antigen 6D
LY75_Inflammation	0	0	0	Include	Include	LY75_Inflammation	0	0	0	Include	Include	Lymphocyte antigen 75
LY9_Inflammation	0	0	0	Include	Include	LY9_Inflammation	0	0	0	Include	Include	T-lymphocyte surface antigen Ly-9
LY96_Neurology	0	0	0	Include	Include	LY96_Neurology	0	0	0	Include	Include	Lymphocyte antigen 96
LYAR_Oncology	90.9524	94.2623	3.30991	Exclude	Exclude	LYAR_Oncology	88.4323	96	7.56773	Exclude	Exclude	Cell growth-regulating nucleolar protein
LYN_Oncology	0	0	0	Include	Include	LYN_Oncology	0	0	0	Include	Include	Lyn proto-oncogene, src family tyrosine kinase
LYPD1_Neurology	85.2381	86.8852	1.64715	Exclude	Exclude	LYPD1_Neurology	84.6271	84	0.627093	Exclude	Exclude	Ly6/PLAUR domain-containing protein 1
LYPD3_Oncology	0	0	0	Include	Include	LYPD3_Oncology	0	0	0	Include	Include	Ly6/PLAUR domain-containing protein 3
LYPD8_Oncology	51.4286	61.4754	10.0468	Exclude	Exclude	LYPD8_Oncology	2.1309	2	0.130898	Include	Exclude	Ly6/PLAUR domain-containing protein 8
MAD1L1_Neurology	0	0	0	Include	Include	MAD1L1_Neurology	0	0	0	Include	Include	Mitotic spindle assembly checkpoint protein MAD1
MAEA_Oncology	79.5238	86.8852	7.36144	Exclude	Exclude	MAEA_Oncology	62.2527	75	12.7473	Exclude	Exclude	Macrophage erythroblast attacher
MAGED1_Oncology	83.3333	79.5082	3.82514	Exclude	Exclude	MAGED1_Oncology	62.5571	79	16.4429	Exclude	Exclude	Melanoma-associated antigen D1
MANF_Inflammation	0	0	0	Include	Include	MANF_Inflammation	0	0	0	Include	Include	Mesencephalic astrocyte-derived neurotrophic factor
MANSC1_Oncology	0	0	0	Include	Include	MANSC1_Oncology	0	0	0	Include	Include	Mansc domain-containing protein 1
MAP2K6_Inflammation	0	0	0	Include	Include	MAP2K6_Inflammation	0	0	0	Include	Include	Dual specificity mitogen-activated protein kinase kinase 6
MAP3K5_Oncology	52.381	80.3279	27.9469	Include	Exclude	MAP3K5_Oncology	46.2709	9	37.2709	Include	Exclude	Mitogen-activated protein kinase kinase kinase 5
MAP4K5_Neurology	0	0	0	Include	Include	MAP4K5_Neurology	0	0	0	Include	Include	Mitogen-activated protein kinase kinase kinase kinase 5
MAPK9_Inflammation	0	0	0	Include	Include	MAPK9_Inflammation	0	0	0	Include	Include	Mitogen-activated protein kinase 8/9/10 (c-jun n-terminal kinase)
MAPT_Neurology	100	100	0	Exclude	Exclude	MAPT_Neurology	99.8478	100	0.152207	Exclude	Exclude	Microtubule-associated protein tau
MARCO_Cardiometabolic	0	0	0	Include	Include	MARCO_Cardiometabolic	0	0	0	Include	Include	Macrophage receptor MARCO
MASP1_Neurology	0	0	0	Include	Include	MASP1_Neurology	0	0	0	Include	Include	Mannan binding lectin serine peptidase 1
MATN2_Inflammation	0	0	0	Include	Include	MATN2_Inflammation	0	0	0	Include	Include	Matrilin-2
MATN3_Neurology	0	0	0	Include	Include	MATN3_Neurology	0	0	0	Include	Include	Matrilin-3
MAVS_Oncology	0	0	0	Include	Include	MAVS_Oncology	0	0	0	Include	Include	Mitochondrial antiviral-signaling protein
MAX_Neurology	50	59.0164	9.01639	Exclude	Exclude	MAX_Neurology	8.21918	49	40.7808	Include	Exclude	Myc associated factor x
MB_Cardiometabolic	0	0	0	Include	Include	MB_Cardiometabolic	0	0	0	Include	Include	Myoglobin
MCAM_Cardiometabolic	0	0	0	Include	Include	MCAM_Cardiometabolic	0	0	0	Include	Include	Cell surface glycoprotein MUC18
MCFD2_Cardiometabolic	0	0	0	Include	Include	MCFD2_Cardiometabolic	0	0	0	Include	Include	Multiple coagulation factor deficiency protein 2
MDGA1_Neurology	0	0	0	Include	Include	MDGA1_Neurology	0	0	0	Include	Include	MAM domain-containing glycosylphosphatidylinositol anchor protein 1
MDK_Oncology	0	0	0	Include	Include	MDK_Oncology	0	0	0	Include	Include	Midkine
MED18_Oncology	2.38095	7.37705	4.9961	Include	Exclude	MED18_Oncology	0.913242	14	13.0868	Include	Exclude	Mediator of RNA polymerase II transcription subunit 18
MEGF10_Inflammation	0	0	0	Include	Include	MEGF10_Inflammation	0	0	0	Include	Include	Multiple epidermal growth factor-like domains protein 10
MEGF9_Cardiometabolic	0	0	0	Include	Include	MEGF9_Cardiometabolic	0	0	0	Include	Include	Multiple epidermal growth factor-like domains protein 9
MEP1B_Cardiometabolic	0	0.819672	0.819672	Include	Include	MEP1B_Cardiometabolic	0	0	0	Include	Include	Meprin A subunit beta
MEPE_Inflammation	0	0	0	Include	Include	MEPE_Inflammation	0	0	0	Include	Include	Matrix extracellular phosphoglycoprotein
MERTK_Inflammation	0	0	0	Include	Include	MERTK_Inflammation	0	0	0	Include	Include	Tyrosine-protein kinase Mer
MESD_Neurology	0	0	0	Include	Include	MESD_Neurology	0	0	0	Include	Include	LRP chaperone MESD
MET_Cardiometabolic	0	0	0	Include	Include	MET_Cardiometabolic	0	0	0	Include	Include	Hepatocyte growth factor receptor
METAP1_Neurology	99.0476	100	0.952381	Exclude	Exclude	METAP1_Neurology	98.7823	100	1.21766	Exclude	Exclude	Methionine aminopeptidase 1
METAP1D_Inflammation	0	0	0	Include	Include	METAP1D_Inflammation	0	0	0	Include	Include	Methionine aminopeptidase 1D, mitochondrial
METAP2_Oncology	0	0	0	Include	Include	METAP2_Oncology	0	0	0	Include	Include	Methionine aminopeptidase 2
MFAP3_Cardiometabolic	53.3333	59.8361	6.50273	Exclude	Exclude	MFAP3_Cardiometabolic	73.2116	67	6.21157	Exclude	Exclude	Microfibril-associated glycoprotein 3
MFAP5_Cardiometabolic	0	0	0	Include	Include	MFAP5_Cardiometabolic	0	0	0	Include	Include	Microfibrillar-associated protein 5
MFGE8_Neurology	0	0	0	Include	Include	MFGE8_Neurology	0	0	0	Include	Include	Milk fat globule egf and factor v/viii domain containing
MGLL_Inflammation	0	0	0	Include	Include	MGLL_Inflammation	0	0	0	Include	Include	Monoglyceride lipase
MGMT_Inflammation	0	0	0	Include	Include	MGMT_Inflammation	0	0	0	Include	Include	Methylated-dna-[protein]-cysteine s-methyltransferase
MIA_Oncology	0	0	0	Include	Include	MIA_Oncology	0	0	0	Include	Include	Melanoma-derived growth regulatory protein
MICB_MICA_Inflammation	4.7619	3.27869	1.48322	Include	Exclude	MICB_MICA_Inflammation	0.456621	4	3.54338	Include	Exclude	MHC class I polypeptide-related sequence B
MIF_Neurology	0	0	0	Include	Include	MIF_Neurology	0	0	0	Include	Include	Macrophage migration inhibitory factor
MILR1_Inflammation	0	0	0	Include	Include	MILR1_Inflammation	0	0	0	Include	Include	Allergin-1
MITD1_Neurology	0	0	0	Include	Include	MITD1_Neurology	0	0	0	Include	Include	Microtubule interacting and trafficking domain containing 1
MLN_Inflammation	0	0	0	Include	Include	MLN_Inflammation	0	0	0	Include	Include	Promotilin
MME_Oncology	0	0	0	Include	Include	MME_Oncology	0	0	0	Include	Include	Membrane metalloendopeptidase
MMP1_Inflammation	0	0	0	Include	Include	MMP1_Inflammation	0	0	0	Include	Include	Matrix metalloproteinase-1 (interstitial collagenase)
MMP10_Inflammation	0	0	0	Include	Include	MMP10_Inflammation	0	0	0	Include	Include	Matrix metalloproteinase-10 (stromelysin 2)
MMP12_Oncology	0	0	0	Include	Include	MMP12_Oncology	0	0	0	Include	Include	Matrix metalloproteinase-12 (macrophage elastase)
MMP13_Neurology	31.9048	13.1148	18.79	Include	Exclude	MMP13_Neurology	22.5266	19	3.52664	Include	Exclude	Matrix metalloproteinase-13 (collagenase 3)
MMP3_Neurology	0	0	0	Include	Include	MMP3_Neurology	0	0	0	Include	Include	Matrix metalloproteinase-3 (stromelysin 1, progelatinase)
MMP7_Cardiometabolic	0	0	0	Include	Include	MMP7_Cardiometabolic	0	0	0	Include	Include	Matrix metalloproteinase-7 (matrilysin, uterine)
MMP8_Neurology	0	0	0	Include	Include	MMP8_Neurology	0.152207	0	0.152207	Include	Include	Matrix metalloproteinase-8 (neutrophil collagenase)
MMP9_Neurology	0	0	0	Include	Include	MMP9_Neurology	0	0	0	Include	Include	Matrix metalloproteinase-9
MNDA_Cardiometabolic	0	0	0	Include	Include	MNDA_Cardiometabolic	0	0	0	Include	Include	Myeloid cell nuclear differentiation antigen
MOG_Oncology	0	0	0	Include	Include	MOG_Oncology	0	0	0	Include	Include	Myelin-oligodendrocyte glycoprotein
MPHOSPH8_Cardiometabolic	53.8095	63.9344	10.1249	Exclude	Exclude	MPHOSPH8_Cardiometabolic	21.4612	66	44.5388	Include	Exclude	M-phase phosphoprotein 8
MPI_Oncology	0	0	0	Include	Include	MPI_Oncology	0	0	0	Include	Include	Mannose-6-phosphate isomerase
MPIG6B_Inflammation	0	0	0	Include	Include	MPIG6B_Inflammation	0	0	0	Include	Include	Megakaryocyte And Platelet Inhibitory Receptor G6b
MPO_Neurology	0	0	0	Include	Include	MPO_Neurology	0	0	0	Include	Include	Myeloperoxidase
MRPL46_Neurology	99.0476	96.7213	2.32631	Exclude	Exclude	MRPL46_Neurology	91.3242	94	2.6758	Exclude	Exclude	39S ribosomal protein L46, mitochondrial
MSLN_Oncology	0	0	0	Include	Include	MSLN_Oncology	0	0	0	Include	Include	Mesothelin
MSMB_Cardiometabolic	0	0	0	Include	Include	MSMB_Cardiometabolic	0	0	0	Include	Include	Beta-microseminoprotein
MSR1_Neurology	0	0	0	Include	Include	MSR1_Neurology	0	0	0	Include	Include	Macrophage scavenger receptor types I and II
MSRA_Oncology	0	0	0	Include	Include	MSRA_Oncology	0	0	0	Include	Include	Mitochondrial peptide methionine sulfoxide reductase
MSTN_Cardiometabolic	0	0	0	Include	Include	MSTN_Cardiometabolic	0	0	0	Include	Include	Growth/differentiation factor 8
MTPN_Cardiometabolic	91.4286	91.8033	0.374707	Exclude	Exclude	MTPN_Cardiometabolic	91.0198	96	4.98021	Exclude	Exclude	Myotrophin
MUC13_Neurology	0	0	0	Include	Include	MUC13_Neurology	0	0	0	Include	Include	Mucin-13
MUC16_Oncology	1.90476	0.819672	1.08509	Include	Exclude	MUC16_Oncology	1.21766	1	0.217656	Include	Exclude	Mucin-16
MVK_Inflammation	0	0	0	Include	Include	MVK_Inflammation	0	0	0	Include	Include	Mevalonate kinase
MYO9B_Inflammation	69.0476	84.4262	15.3786	Exclude	Exclude	MYO9B_Inflammation	0	0	0	Include	Include	Unconventional myosin-IXb
MYOC_Neurology	0	0	0	Include	Include	MYOC_Neurology	0	0	0	Include	Include	Myocilin
MZB1_Inflammation	0	0	0	Include	Include	MZB1_Inflammation	0	0	0	Include	Include	Marginal zone B- and B1-cell-specific protein
MZT1_Oncology	50	65.5738	15.5738	Exclude	Exclude	MZT1_Oncology	42.3135	47	4.68645	Exclude	Exclude	Mitotic-spindle organizing protein 1
NAAA_Neurology	0	0	0	Include	Include	NAAA_Neurology	0	0	0	Include	Include	N-acylethanolamine-hydrolysing acid amidase
NADK_Cardiometabolic	0	0	0	Include	Include	NADK_Cardiometabolic	0	0	0	Include	Include	NAD kinase
NAMPT_Oncology	38.0952	65.5738	27.4785	Include	Exclude	NAMPT_Oncology	0	14	14	Include	Include	Nicotinamide phosphoribosyltransferase
NBL1_Oncology	0	0	0	Include	Include	NBL1_Oncology	0	0	0	Include	Include	Neuroblastoma suppressor of tumorigenicity 1
NBN_Inflammation	0	0	0	Include	Include	NBN_Inflammation	0	0	0	Include	Include	Nibrin
NCAM1_Cardiometabolic	0	0	0	Include	Include	NCAM1_Cardiometabolic	0	0	0	Include	Include	Neural cell adhesion molecule 1
NCAM2_Neurology	0	0	0	Include	Include	NCAM2_Neurology	0	0	0	Include	Include	Neural cell adhesion molecule 2
NCAN_Neurology	0	0	0	Include	Include	NCAN_Neurology	0	0	0	Include	Include	Neurocan core protein
NCF2_Inflammation	0	0	0	Include	Include	NCF2_Inflammation	0	0	0	Include	Include	Neutrophil cytosol factor 2
NCK2_Inflammation	3.33333	2.45902	0.874317	Include	Exclude	NCK2_Inflammation	1.21766	21	19.7823	Include	Exclude	Cytoplasmic protein NCK2
NCLN_Inflammation	91.9048	87.7049	4.19984	Exclude	Exclude	NCLN_Inflammation	96.1948	98	1.80518	Exclude	Exclude	Nicalin
NCR1_Inflammation	0	0	0	Include	Include	NCR1_Inflammation	0	0	0	Include	Include	Natural cytotoxicity triggering receptor 1
NCS1_Oncology	0	0	0	Include	Include	NCS1_Oncology	0	0	0	Include	Include	Neuronal calcium sensor 1
NDRG1_Neurology	0.47619	0	0.47619	Include	Exclude	NDRG1_Neurology	0	0	0	Include	Include	N-myc downstream regulated 1
NDUFS6_Oncology	0.47619	0	0.47619	Include	Exclude	NDUFS6_Oncology	0	0	0	Include	Include	NADH dehydrogenase [ubiquinone] iron-sulfur protein 6, mitochondrial
NECTIN2_Cardiometabolic	0	0	0	Include	Include	NECTIN2_Cardiometabolic	0	0	0	Include	Include	Nectin-2
NECTIN4_Oncology	0	0	0	Include	Include	NECTIN4_Oncology	0	0	0	Include	Include	Nectin-4
NEFL_Neurology	0	0	0	Include	Include	NEFL_Neurology	0	0	0	Include	Include	Neurofilament light polypeptide
NELL1_Oncology	0	0	0	Include	Include	NELL1_Oncology	0	0	0	Include	Include	Protein kinase C-binding protein NELL1
NELL2_Inflammation	0	0	0	Include	Include	NELL2_Inflammation	0	0	0	Include	Include	Protein kinase C-binding protein NELL2
NFASC_Inflammation	0	0	0	Include	Include	NFASC_Inflammation	0	0	0	Include	Include	Neurofascin
NFATC1_Inflammation	0	0.819672	0.819672	Include	Include	NFATC1_Inflammation	0	0	0	Include	Include	Nuclear factor of activated T-cells, cytoplasmic 1
NFATC3_Inflammation	31.4286	43.4426	12.0141	Exclude	Exclude	NFATC3_Inflammation	39.5738	44	4.42618	Exclude	Exclude	Nuclear factor of activated T-cells, cytoplasmic 3
NFKBIE_Oncology	16.6667	36.0656	19.3989	Include	Exclude	NFKBIE_Oncology	14.9163	53	38.0837	Include	Exclude	NF-kappa-B inhibitor epsilon
NGF_Neurology	100	100	0	Exclude	Exclude	NGF_Neurology	99.8478	100	0.152207	Exclude	Exclude	Beta-nerve growth factor
NID1_Cardiometabolic	0	0	0	Include	Include	NID1_Cardiometabolic	0	0	0	Include	Include	Nidogen (entactin)
NID2_Neurology	0	0	0	Include	Include	NID2_Neurology	0	0	0	Include	Include	Nidogen (entactin)
NINJ1_Oncology	0.952381	3.27869	2.32631	Include	Exclude	NINJ1_Oncology	2.58752	5	2.41248	Include	Exclude	Ninjurin-1
NME3_Inflammation	0	0	0	Include	Include	NME3_Inflammation	0	0	0	Include	Include	Nucleoside diphosphate kinase 3
NMNAT1_Neurology	0.952381	0	0.952381	Include	Exclude	NMNAT1_Neurology	0	0	0	Include	Include	Nicotinamide/nicotinic acid mononucleotide adenylyltransferase 1
NOMO1_Neurology	0	0	0	Include	Include	NOMO1_Neurology	0	0	0	Include	Include	Nodal modulator 1
NOS1_Neurology	0	0	0	Include	Include	NOS1_Neurology	0.152207	0	0.152207	Include	Include	Nitric oxide synthase, brain
NOS3_Neurology	0	0	0	Include	Include	NOS3_Neurology	0	0	0	Include	Include	Nitric-oxide synthase, endothelial
NOTCH1_Cardiometabolic	0	0	0	Include	Include	NOTCH1_Cardiometabolic	0	0	0	Include	Include	Neurogenic locus notch homolog protein 1
NOTCH3_Cardiometabolic	0	0	0	Include	Include	NOTCH3_Cardiometabolic	0	0	0	Include	Include	Neurogenic locus notch homolog protein 3
NPDC1_Cardiometabolic	0	0	0	Include	Include	NPDC1_Cardiometabolic	0	0	0	Include	Include	Neural proliferation differentiation and control protein 1
NPM1_Neurology	0	0	0	Include	Include	NPM1_Neurology	0	0	0	Include	Include	Nucleophosmin
NPPB_Cardiometabolic	5.71429	8.19672	2.48244	Include	Exclude	NPPB_Cardiometabolic	64.8402	71	6.15982	Exclude	Exclude	Natriuretic peptides B
NPPC_Inflammation	0	0	0	Include	Include	NPPC_Inflammation	0	0	0	Include	Include	C-type natriuretic peptide
NPTN_Oncology	0.952381	1.63934	0.686963	Include	Exclude	NPTN_Oncology	1.82648	2	0.173516	Include	Exclude	Neuroplastin
NPTX1_Neurology	0	0	0	Include	Include	NPTX1_Neurology	0	0	0	Include	Include	Neuronal pentraxin-1
NPTXR_Cardiometabolic	0	0	0	Include	Include	NPTXR_Cardiometabolic	0	0	0	Include	Include	Neuronal pentraxin receptor
NPY_Oncology	0	0	0	Include	Include	NPY_Oncology	0	0	0	Include	Include	Pro-neuropeptide Y
NRCAM_Cardiometabolic	0	0	0	Include	Include	NRCAM_Cardiometabolic	0	0	0	Include	Include	Neuronal cell adhesion molecule
NRP1_Cardiometabolic	0	0	0	Include	Include	NRP1_Cardiometabolic	0	0	0	Include	Include	Neuropilin-1
NRP2_Neurology	0	0	0	Include	Include	NRP2_Neurology	0	0	0	Include	Include	Neuropilin-2
NRTN_Inflammation	89.0476	91.8033	2.75566	Exclude	Exclude	NRTN_Inflammation	93.1507	95	1.84932	Exclude	Exclude	Neurturin
NSFL1C_Neurology	0	0	0	Include	Include	NSFL1C_Neurology	0	0	0	Include	Include	Ubx domain-containing protein 1
NT5C3A_Inflammation	0	0	0	Include	Include	NT5C3A_Inflammation	0	0	0	Include	Include	Cytosolic 5'-nucleotidase 3A
NT5E_Oncology	0	0	0	Include	Include	NT5E_Oncology	0	0	0	Include	Include	5'-nucleotidase
NTF3_Inflammation	0	0	0	Include	Include	NTF3_Inflammation	0	0	0	Include	Include	Neurotrophin-3
NTF4_Oncology	35.2381	49.1803	13.9422	Exclude	Exclude	NTF4_Oncology	34.2466	25	9.24658	Exclude	Exclude	Neurotrophin-4
NTproBNP_Cardiometabolic	1.90476	0.819672	1.08509	Include	Exclude	NTproBNP_Cardiometabolic	0.152207	0	0.152207	Include	Include	N-terminal (NT)-pro hormone brain natriuretic peptide
NTRK2_Cardiometabolic	0	0	0	Include	Include	NTRK2_Cardiometabolic	0	0	0	Include	Include	BDNF/NT-3 growth factors receptor
NTRK3_Neurology	0	0	0	Include	Include	NTRK3_Neurology	0	0	0	Include	Include	NT-3 growth factor receptor
NUB1_Inflammation	0	0	0	Include	Include	NUB1_Inflammation	0	0	0	Include	Include	Negative regulator of ubiquitin like proteins 1
NUCB2_Oncology	0	0	0	Include	Include	NUCB2_Oncology	0	0	0	Include	Include	Nucleobindin-2
NUDC_Inflammation	0	0	0	Include	Include	NUDC_Inflammation	0	0	0	Include	Include	Nuclear distribution c, dynein complex regulator
NUDT2_Oncology	87.1429	77.0492	10.0937	Exclude	Exclude	NUDT2_Oncology	36.9863	73	36.0137	Include	Exclude	Bis(5'-nucleosyl)-tetraphosphatase [asymmetrical]
NUDT5_Neurology	0	0	0	Include	Include	NUDT5_Neurology	0	0	0	Include	Include	ADP-sugar pyrophosphatase
NXPH1_Neurology	0	5.7377	5.7377	Include	Include	NXPH1_Neurology	0.152207	1	0.847793	Include	Include	Neurexophilin-1
OBP2B_Neurology	0	0	0	Include	Include	OBP2B_Neurology	0	0	0	Include	Include	Odorant-binding protein 2b
ODAM_Neurology	3.33333	0	3.33333	Include	Exclude	ODAM_Neurology	5.63166	0	5.63166	Include	Exclude	Odontogenic ameloblast-associated protein
OGFR_Oncology	0	0	0	Include	Include	OGFR_Oncology	0	0	0	Include	Include	Opioid growth factor receptor
OGN_Neurology	0	0	0	Include	Include	OGN_Neurology	0	0	0	Include	Include	Osteoglycin (osteoinductive factor, mimecan)
OLR1_Cardiometabolic	0	0	0	Include	Include	OLR1_Cardiometabolic	0	0	0	Include	Include	Oxidized low-density lipoprotein receptor 1
OMD_Inflammation	0	0	0	Include	Include	OMD_Inflammation	0	0	0	Include	Include	Osteomodulin
OMG_Oncology	0	0	0	Include	Include	OMG_Oncology	0	0	0	Include	Include	Oligodendrocyte-myelin glycoprotein
OPTC_Oncology	0	0	0	Include	Include	OPTC_Oncology	0	0	0	Include	Include	Opticin
OSCAR_Inflammation	0	0	0	Include	Include	OSCAR_Inflammation	0	0	0	Include	Include	Osteoclast-associated immunoglobulin-like receptor
OSM_Inflammation	0	0	0	Include	Include	OSM_Inflammation	0	0	0	Include	Include	Oncostatin-M
OSMR_Cardiometabolic	0	0	0	Include	Include	OSMR_Cardiometabolic	0	0	0	Include	Include	Oncostatin-M-specific receptor subunit beta
OXT_Neurology	0	0	0	Include	Include	OXT_Neurology	0	0	0	Include	Include	Oxytocin-neurophysin 1
P4HB_Oncology	0	0	0	Include	Include	P4HB_Oncology	0	0	0	Include	Include	Protein disulfide-isomerase
PADI2_Inflammation	3.33333	2.45902	0.874317	Include	Exclude	PADI2_Inflammation	0.608828	7	6.39117	Include	Exclude	Protein-arginine deiminase type-2
PADI4_Neurology	74.2857	76.2295	1.94379	Exclude	Exclude	PADI4_Neurology	34.3988	87	52.6012	Include	Exclude	Protein-arginine deiminase type-4
PAEP_Neurology	1.42857	1.63934	0.210773	Include	Exclude	PAEP_Neurology	0	0	0	Include	Include	Progestagen associated endometrial protein
PAG1_Cardiometabolic	0	0	0	Include	Include	PAG1_Cardiometabolic	0	0	0	Include	Include	Phosphoprotein associated with glycosphingolipid-enriched microdomains 1
PAK4_Neurology	89.0476	86.8852	2.16237	Exclude	Exclude	PAK4_Neurology	58.9041	88	29.0959	Include	Exclude	Serine/threonine-protein kinase PAK 4
PAM_Cardiometabolic	0	0	0	Include	Include	PAM_Cardiometabolic	0	0	0	Include	Include	Peptidylglycine monooxygenase / peptidylamidoglycolate lyase
PAMR1_Neurology	0	0	0	Include	Include	PAMR1_Neurology	0	0	0	Include	Include	Inactive serine protease PAMR1
PAPPA_Inflammation	13.8095	23.7705	9.96097	Include	Exclude	PAPPA_Inflammation	32.2679	45	12.7321	Exclude	Exclude	Pappalysin-1
PARK7_Neurology	0	0	0	Include	Include	PARK7_Neurology	0	0	0	Include	Include	Protein/nucleic acid deglycase DJ-1
PARP1_Inflammation	0.47619	3.27869	2.8025	Include	Exclude	PARP1_Inflammation	1.36986	30	28.6301	Include	Exclude	Poly [ADP-ribose] polymerase 1
PBLD_Neurology	2.38095	13.9344	11.5535	Include	Exclude	PBLD_Neurology	1.82648	0	1.82648	Include	Exclude	Phenazine biosynthesis-like domain-containing protein
PCDH1_Inflammation	0	0	0	Include	Include	PCDH1_Inflammation	0	0	0	Include	Include	Protocadherin-1
PCDH17_Cardiometabolic	0	0	0	Include	Include	PCDH17_Cardiometabolic	0	0	0	Include	Include	Protocadherin-17
PCOLCE_Cardiometabolic	0	0	0	Include	Include	PCOLCE_Cardiometabolic	0	0	0	Include	Include	Procollagen C-endopeptidase enhancer 1
PCSK9_Cardiometabolic	0	0	0	Include	Include	PCSK9_Cardiometabolic	0	0	0	Include	Include	Proprotein convertase subtilisin/kexin type 9
PDCD1_Oncology	0	0	0	Include	Include	PDCD1_Oncology	0	0	0	Include	Include	Programmed cell death protein 1
PDCD1LG2_Oncology	0	0	0	Include	Include	PDCD1LG2_Oncology	0	0	0	Include	Include	Programmed cell death 1 ligand 2
PDCD5_Neurology	0	0	0	Include	Include	PDCD5_Neurology	0	0	0	Include	Include	Programmed cell death protein 5
PDCD6_Cardiometabolic	0.952381	2.45902	1.50664	Include	Exclude	PDCD6_Cardiometabolic	0.913242	1	0.086758	Include	Exclude	Programmed cell death protein 6
PDGFA_Cardiometabolic	0	0	0	Include	Include	PDGFA_Cardiometabolic	0	0	0	Include	Include	Platelet-derived growth factor subunit A
PDGFB_Inflammation	0	0	0	Include	Include	PDGFB_Inflammation	0	0	0	Include	Include	Platelet-derived growth factor subunit B
PDGFC_Oncology	0.47619	0.819672	0.343482	Include	Exclude	PDGFC_Oncology	0	0	0	Include	Include	Platelet-derived growth factor C
PDGFRA_Cardiometabolic	0	0	0	Include	Include	PDGFRA_Cardiometabolic	0	0	0	Include	Include	Platelet-derived growth factor receptor alpha
PDGFRB_Cardiometabolic	0	0	0	Include	Include	PDGFRB_Cardiometabolic	0	0	0	Include	Include	Platelet-derived growth factor receptor beta
PDLIM7_Inflammation	0	0	0	Include	Include	PDLIM7_Inflammation	0	0	0	Include	Include	Lim domain-binding protein 3
PDP1_Oncology	91.4286	87.7049	3.72365	Exclude	Exclude	PDP1_Oncology	81.1263	91	9.87367	Exclude	Exclude	[Pyruvate dehydrogenase [acetyl-transferring]]-phosphatase 1, mitochondrial
PEAR1_Cardiometabolic	0	0	0	Include	Include	PEAR1_Cardiometabolic	0	0	0	Include	Include	Platelet endothelial aggregation receptor 1
PEBP1_Neurology	0	0	0	Include	Include	PEBP1_Neurology	0	0	0	Include	Include	Phosphatidylethanolamine-binding protein 1
PECAM1_Neurology	0	0	0	Include	Include	PECAM1_Neurology	0	0	0	Include	Include	Platelet endothelial cell adhesion molecule
PFDN2_Neurology	96.1905	98.3607	2.17018	Exclude	Exclude	PFDN2_Neurology	97.2603	98	0.739726	Exclude	Exclude	Prefoldin subunit 2
PFKFB2_Oncology	0	0	0	Include	Include	PFKFB2_Oncology	0	0	0	Include	Include	6-phosphofructo-2-kinase/fructose-2,6-bisphosphatase 2
PGF_Inflammation	0	0	0	Include	Include	PGF_Inflammation	0	0	0	Include	Include	Placental growth factor
PGLYRP1_Cardiometabolic	0	0	0	Include	Include	PGLYRP1_Cardiometabolic	0	0	0	Include	Include	Peptidoglycan recognition protein 1
PHOSPHO1_Neurology	0	0	0	Include	Include	PHOSPHO1_Neurology	0	0	0	Include	Include	Phosphoethanolamine/phosphocholine phosphatase
PI3_Cardiometabolic	0	0	0	Include	Include	PI3_Cardiometabolic	0	0	0	Include	Include	Elafin
PIGR_Neurology	0	0	0	Include	Include	PIGR_Neurology	0	0	0	Include	Include	Polymeric immunoglobulin receptor
PIK3AP1_Inflammation	0	0	0	Include	Include	PIK3AP1_Inflammation	0	0	0	Include	Include	Phosphoinositide 3-kinase adapter protein 1
PIK3IP1_Neurology	0	0	0	Include	Include	PIK3IP1_Neurology	0	0	0	Include	Include	Phosphoinositide-3-kinase-interacting protein 1
PILRA_Neurology	0	0	0	Include	Include	PILRA_Neurology	0	0	0	Include	Include	Paired immunoglobulin-like type 2 receptor alpha
PILRB_Cardiometabolic	0	0	0	Include	Include	PILRB_Cardiometabolic	0	0	0	Include	Include	Paired immunoglobin-like type 2 receptor beta
PKLR_Inflammation	0	0	0	Include	Include	PKLR_Inflammation	0	0	0	Include	Include	Pyruvate kinase PKLR
PLA2G10_Neurology	0	0	0	Include	Include	PLA2G10_Neurology	0	0	0	Include	Include	Group 10 secretory phospholipase A2
PLA2G15_Oncology	0	0	0	Include	Include	PLA2G15_Oncology	0	0	0	Include	Include	Group XV phospholipase A2
PLA2G1B_Cardiometabolic	0	0	0	Include	Include	PLA2G1B_Cardiometabolic	0	0	0	Include	Include	Phospholipase A2
PLA2G2A_Cardiometabolic	0	0	0	Include	Include	PLA2G2A_Cardiometabolic	0	0	0	Include	Include	Phospholipase A2, membrane associated
PLA2G4A_Inflammation	0	0	0	Include	Include	PLA2G4A_Inflammation	0	0	0	Include	Include	Cytosolic phospholipase A2
PLA2G7_Neurology	0	0	0	Include	Include	PLA2G7_Neurology	0	0	0	Include	Include	Platelet-activating factor acetylhydrolase
PLAT_Cardiometabolic	0	0	0	Include	Include	PLAT_Cardiometabolic	0	0	0	Include	Include	Plasminogen activator, tissue type
PLAU_Neurology	0	0	0	Include	Include	PLAU_Neurology	0	0	0	Include	Include	Urokinase-type plasminogen activator
PLAUR_Inflammation	0	0	0	Include	Include	PLAUR_Inflammation	0	0	0	Include	Include	Urokinase plasminogen activator surface receptor
PLIN1_Neurology	4.7619	5.7377	0.9758	Include	Exclude	PLIN1_Neurology	3.65297	3	0.652968	Include	Exclude	Perilipin-1
PLIN3_Cardiometabolic	0	0	0	Include	Include	PLIN3_Cardiometabolic	0	0	0	Include	Include	Perilipin-3
PLPBP_Cardiometabolic	0	0	0	Include	Include	PLPBP_Cardiometabolic	0	0	0	Include	Include	Pyridoxal phosphate homeostasis protein
PLTP_Cardiometabolic	0	0	0	Include	Include	PLTP_Cardiometabolic	0	0	0	Include	Include	Phospholipid transfer protein
PLXDC1_Oncology	0	0	0	Include	Include	PLXDC1_Oncology	0	0	0	Include	Include	Plexin domain-containing protein 1
PLXNA4_Inflammation	0	0	0	Include	Include	PLXNA4_Inflammation	0	0	0	Include	Include	Plexin-A4
PLXNB2_Cardiometabolic	0	0	0	Include	Include	PLXNB2_Cardiometabolic	0	0	0	Include	Include	Plexin-B2
PLXNB3_Cardiometabolic	0	0	0	Include	Include	PLXNB3_Cardiometabolic	0	0	0	Include	Include	Plexin-B3
PM20D1_Cardiometabolic	0.47619	0.819672	0.343482	Include	Exclude	PM20D1_Cardiometabolic	0.761035	0	0.761035	Include	Exclude	N-fatty-acyl-amino acid synthase/hydrolase PM20D1
PMVK_Neurology	0	0.819672	0.819672	Include	Include	PMVK_Neurology	0	0	0	Include	Include	Phosphomevalonate kinase
PNLIPRP2_Inflammation	0	0	0	Include	Include	PNLIPRP2_Inflammation	0.152207	4	3.84779	Include	Include	Pancreatic Lipase Related Protein 2
PNPT1_Inflammation	67.619	56.5574	11.0617	Exclude	Exclude	PNPT1_Inflammation	26.3318	33	6.66819	Exclude	Exclude	Polyribonucleotide nucleotidyltransferase 1, mitochondrial
PODXL_Oncology	0	0	0	Include	Include	PODXL_Oncology	0	0	0	Include	Include	Podocalyxin
PODXL2_Oncology	0	0	0	Include	Include	PODXL2_Oncology	0	0	0	Include	Include	Podocalyxin-like protein 2
POLR2F_Oncology	0	0	0	Include	Include	POLR2F_Oncology	0	0	0	Include	Include	DNA-directed RNA polymerases I, II, and III subunit RPABC2
PON2_Cardiometabolic	0.952381	4.91803	3.96565	Include	Exclude	PON2_Cardiometabolic	1.21766	3	1.78234	Include	Exclude	Serum paraoxonase/arylesterase 2
PON3_Inflammation	0	0	0	Include	Include	PON3_Inflammation	0	0	0	Include	Include	Serum paraoxonase/lactonase 3
PPCDC_Neurology	0	0	0	Include	Include	PPCDC_Neurology	0	0	0	Include	Include	Phosphopantothenoylcysteine decarboxylase
PPIB_Cardiometabolic	0	0	0	Include	Include	PPIB_Cardiometabolic	0	0	0	Include	Include	Peptidyl-prolyl cis-trans isomerase B
PPM1A_Oncology	91.4286	89.3443	2.08431	Exclude	Exclude	PPM1A_Oncology	94.9772	97	2.02283	Exclude	Exclude	Protein phosphatase 1A
PPME1_Oncology	0	0	0	Include	Include	PPME1_Oncology	0	0	0	Include	Include	Protein phosphatase methylesterase 1
PPP1R12A_Oncology	0	0	0	Include	Include	PPP1R12A_Oncology	0	0	0	Include	Include	Protein phosphatase 1 regulatory subunit 12A
PPP1R2_Cardiometabolic	0	0	0	Include	Include	PPP1R2_Cardiometabolic	0	0	0	Include	Include	Protein phosphatase 1 regulatory inhibitor subunit 2
PPP1R9B_Inflammation	0	0	0	Include	Include	PPP1R9B_Inflammation	0	0	0	Include	Include	Neurabin-2
PPP3R1_Neurology	0	0	0	Include	Include	PPP3R1_Neurology	0	0	0	Include	Include	Calcineurin subunit B type 1
PPY_Oncology	0	0	0	Include	Include	PPY_Oncology	0.456621	0	0.456621	Include	Exclude	Pancreatic prohormone
PQBP1_Oncology	50.4762	44.2623	6.2139	Exclude	Exclude	PQBP1_Oncology	0.913242	6	5.08676	Include	Exclude	Polyglutamine-binding protein 1
PRCP_Cardiometabolic	0	0	0	Include	Include	PRCP_Cardiometabolic	0	0	0	Include	Include	Lysosomal Pro-X carboxypeptidase
PRDX1_Neurology	0	0	0	Include	Include	PRDX1_Neurology	0	0	0	Include	Include	Peroxiredoxin-1
PRDX3_Inflammation	16.6667	20.4918	3.82514	Include	Exclude	PRDX3_Inflammation	9.89346	36	26.1065	Include	Exclude	Thioredoxin-dependent peroxide reductase, mitochondrial
PRDX5_Inflammation	0	0	0	Include	Include	PRDX5_Inflammation	0	0	0	Include	Include	Peroxiredoxin-5, mitochondrial
PRDX6_Oncology	0	0	0	Include	Include	PRDX6_Oncology	0	0	0	Include	Include	Peroxiredoxin-6
PREB_Inflammation	80.4762	92.623	12.1468	Exclude	Exclude	PREB_Inflammation	77.6256	92	14.3744	Exclude	Exclude	Prolactin regulatory element-binding protein
PRELP_Inflammation	0	0	0	Include	Include	PRELP_Inflammation	0	0	0	Include	Include	Prolargin
PRKAB1_Inflammation	0.47619	2.45902	1.98283	Include	Exclude	PRKAB1_Inflammation	18.417	37	18.583	Include	Exclude	5'-AMP-activated protein kinase subunit beta-1
PRKAR1A_Cardiometabolic	0	0	0	Include	Include	PRKAR1A_Cardiometabolic	0	0	0	Include	Include	cAMP-dependent protein kinase type I-alpha regulatory subunit
PRKCQ_Inflammation	91.4286	94.2623	2.83372	Exclude	Exclude	PRKCQ_Inflammation	80.5175	91	10.4825	Exclude	Exclude	Protein kinase C theta type
PRKRA_Oncology	57.1429	50	7.14286	Exclude	Exclude	PRKRA_Oncology	5.63166	43	37.3683	Include	Exclude	Interferon-inducible double-stranded RNA-dependent protein kinase activator A
PRL_Neurology	0	0	0	Include	Include	PRL_Neurology	0	0	0	Include	Include	Prolactin
PROC_Cardiometabolic	0	0	0	Include	Include	PROC_Cardiometabolic	0	0	0	Include	Include	Vitamin K-dependent protein C
PROK1_Inflammation	0	0	0	Include	Include	PROK1_Inflammation	0	0	0	Include	Include	Prokineticin-1
PRSS2_Cardiometabolic	0	0	0	Include	Include	PRSS2_Cardiometabolic	0	0	0	Include	Include	Trypsin-2
PRSS27_Cardiometabolic	0	0	0	Include	Include	PRSS27_Cardiometabolic	0	0	0	Include	Include	Serine protease 27
PRSS8_Inflammation	0	0	0	Include	Include	PRSS8_Inflammation	0	0	0	Include	Include	Prostasin
PRTFDC1_Neurology	22.381	26.2295	3.84856	Include	Exclude	PRTFDC1_Neurology	2.43531	14	11.5647	Include	Exclude	Phosphoribosyltransferase domain-containing protein 1
PRTG_Oncology	0	0	0	Include	Include	PRTG_Oncology	0	0	0	Include	Include	Protogenin
PRTN3_Cardiometabolic	0	0	0	Include	Include	PRTN3_Cardiometabolic	0	0	0	Include	Include	Myeloblastin
PSG1_Neurology	0.47619	0	0.47619	Include	Exclude	PSG1_Neurology	0.456621	0	0.456621	Include	Exclude	Pregnancy specific beta-1-glycoprotein 1
PSIP1_Inflammation	0	0	0	Include	Include	PSIP1_Inflammation	0	0	0	Include	Include	PC4 and SFRS1-interacting protein
PSMA1_Oncology	91.9048	94.2623	2.35753	Exclude	Exclude	PSMA1_Oncology	95.4338	95	0.43379	Exclude	Exclude	Proteasome subunit alpha type-1
PSMD9_Oncology	0	0	0	Include	Include	PSMD9_Oncology	0	0	0	Include	Include	26S proteasome non-ATPase regulatory subunit 9
PSME1_Neurology	0	0	0	Include	Include	PSME1_Neurology	0	0	0	Include	Include	Proteasome activator subunit 1 (pa28 alpha)
PSME2_Neurology	0	0	0	Include	Include	PSME2_Neurology	0	0	0	Include	Include	Proteasome activator subunit 2 (pa28 beta)
PSMG3_Inflammation	0	0	0	Include	Include	PSMG3_Inflammation	0	0	0	Include	Include	Proteasome assembly chaperone 3
PSPN_Inflammation	0	0	0	Include	Include	PSPN_Inflammation	0	0	0	Include	Include	Persephin
PSRC1_Oncology	48.5714	38.5246	10.0468	Exclude	Exclude	PSRC1_Oncology	62.1005	75	12.8995	Exclude	Exclude	Proline/serine-rich coiled-coil protein 1
PTEN_Neurology	90.9524	91.8033	0.850898	Exclude	Exclude	PTEN_Neurology	89.4977	99	9.50228	Exclude	Exclude	Phosphatase and tensin homolog
PTGDS_Cardiometabolic	0	0	0	Include	Include	PTGDS_Cardiometabolic	0	0	0	Include	Include	Prostaglandin-H2 D-isomerase
PTH1R_Inflammation	0	0	0	Include	Include	PTH1R_Inflammation	0	0	0	Include	Include	Parathyroid hormone/parathyroid hormone-related peptide receptor
PTK7_Neurology	69.5238	82.7869	13.2631	Exclude	Exclude	PTK7_Neurology	0.152207	0	0.152207	Include	Include	Inactive tyrosine-protein kinase 7
PTN_Cardiometabolic	0	0	0	Include	Include	PTN_Cardiometabolic	26.9406	45	18.0594	Exclude	Exclude	Pleiotrophin
PTPN1_Neurology	0	0	0	Include	Include	PTPN1_Neurology	0	0	0	Include	Include	Tyrosine-protein phosphatase non-receptor type 1
PTPN6_Inflammation	0	0	0	Include	Include	PTPN6_Inflammation	0	0	0	Include	Include	Tyrosine-protein phosphatase non-receptor type 6
PTPRF_Cardiometabolic	0	0	0	Include	Include	PTPRF_Cardiometabolic	0	0	0	Include	Include	Receptor-type tyrosine-protein phosphatase F
PTPRM_Inflammation	0	0	0	Include	Include	PTPRM_Inflammation	0	0	0	Include	Include	Receptor-type tyrosine-protein phosphatase mu
PTPRN2_Neurology	0	0	0	Include	Include	PTPRN2_Neurology	0	0	0	Include	Include	Receptor-type tyrosine-protein phosphatase N2
PTPRS_Cardiometabolic	0	0	0	Include	Include	PTPRS_Cardiometabolic	0	0	0	Include	Include	Receptor-type tyrosine-protein phosphatase S
PTS_Neurology	0	0	0	Include	Include	PTS_Neurology	0	0	0	Include	Include	6-pyruvoyl tetrahydrobiopterin synthase
PTX3_Inflammation	0	0	0	Include	Include	PTX3_Inflammation	0	0	0	Include	Include	Pentraxin-related protein PTX3
PVALB_Oncology	0	0	0	Include	Include	PVALB_Oncology	0	0	0	Include	Include	Parvalbumin alpha
PVR_Neurology	0	0	0	Include	Include	PVR_Neurology	0	0	0	Include	Include	Poliovirus receptor
PXN_Neurology	0	0	0	Include	Include	PXN_Neurology	0	0	0	Include	Include	Paxillin
QDPR_Cardiometabolic	0	0	0	Include	Include	QDPR_Cardiometabolic	0	0	0	Include	Include	Dihydropteridine reductase
QPCT_Cardiometabolic	0	0	0	Include	Include	QPCT_Cardiometabolic	0	0	0	Include	Include	Glutaminyl-peptide cyclotransferase
RAB37_Inflammation	38.0952	19.6721	18.4231	Include	Exclude	RAB37_Inflammation	26.484	32	5.51598	Exclude	Exclude	Ras-related protein Rab-37
RAB6A_Inflammation	0	0	0	Include	Include	RAB6A_Inflammation	0	0	0	Include	Include	Ras-related protein Rab-6A
RAB6B_Neurology	97.1429	98.3607	1.2178	Exclude	Exclude	RAB6B_Neurology	96.4992	97	0.500761	Exclude	Exclude	Ras-related protein Rab-6B
RABEPK_Oncology	35.7143	40.1639	4.44965	Exclude	Exclude	RABEPK_Oncology	31.8113	54	22.1887	Include	Exclude	Rab9 effector protein with kelch motifs
RABGAP1L_Inflammation	0	0	0	Include	Include	RABGAP1L_Inflammation	0	0	0	Include	Include	Rab GTPase-activating protein 1-like
RAD23B_Oncology	11.9048	9.83607	2.0687	Include	Exclude	RAD23B_Oncology	9.13242	52	42.8676	Include	Exclude	UV excision repair protein RAD23 homolog B
RANGAP1_Oncology	98.0952	100	1.90476	Exclude	Exclude	RANGAP1_Oncology	98.7823	99	0.217656	Exclude	Exclude	Ran GTPase-activating protein 1
RARRES1_Oncology	8.09524	27.0492	18.9539	Include	Exclude	RARRES1_Oncology	81.2785	83	1.72146	Exclude	Exclude	Retinoic acid receptor responder protein 1
RARRES2_Cardiometabolic	0	0	0	Include	Include	RARRES2_Cardiometabolic	0	0	0	Include	Include	Retinoic acid receptor responder protein 2
RASA1_Neurology	98.5714	100	1.42857	Exclude	Exclude	RASA1_Neurology	99.239	98	1.23896	Exclude	Exclude	Ras GTPase-activating protein 1
RASSF2_Oncology	3.33333	4.91803	1.5847	Include	Exclude	RASSF2_Oncology	0	2	2	Include	Include	Ras association domain-containing protein 2
RBKS_Neurology	0	0	0	Include	Include	RBKS_Neurology	0	0	0	Include	Include	Ribokinase
RBP2_Oncology	0	0	0	Include	Include	RBP2_Oncology	0	0	0	Include	Include	Retinol-binding protein 2
RBP5_Oncology	0	0	0	Include	Include	RBP5_Oncology	0	0	0	Include	Include	Retinol-binding protein 5
RCOR1_Cardiometabolic	79.0476	82.7869	3.73927	Exclude	Exclude	RCOR1_Cardiometabolic	90.5632	91	0.436834	Exclude	Exclude	REST corepressor 1
REG1A_Cardiometabolic	0	0	0	Include	Include	REG1A_Cardiometabolic	0	0	0	Include	Include	Lithostathine-1-alpha
REG1B_Cardiometabolic	0	0	0	Include	Include	REG1B_Cardiometabolic	0	0	0	Include	Include	Lithostathine-1-beta
REG3A_Cardiometabolic	0	0	0	Include	Include	REG3A_Cardiometabolic	0	0	0	Include	Include	Regenerating islet-derived protein 3-alpha
REG4_Inflammation	0	0	0	Include	Include	REG4_Inflammation	0	0	0	Include	Include	Regenerating islet-derived protein 4
RELT_Neurology	0	0	0	Include	Include	RELT_Neurology	0	0	0	Include	Include	Tumor necrosis factor receptor superfamily member 19L
REN_Cardiometabolic	0	0	0	Include	Include	REN_Cardiometabolic	0	0	0	Include	Include	Renin
RET_Oncology	0	0	0	Include	Include	RET_Oncology	0	0	0	Include	Include	Proto-oncogene tyrosine-protein kinase receptor Ret
RETN_Cardiometabolic	0	0	0	Include	Include	RETN_Cardiometabolic	0	0	0	Include	Include	Resistin
RGMA_Neurology	0	0	0	Include	Include	RGMA_Neurology	0	0	0	Include	Include	Repulsive guidance molecule A
RGMB_Neurology	0	0	0	Include	Include	RGMB_Neurology	0	0	0	Include	Include	RGM domain family member B
RGS8_Inflammation	87.619	95.082	7.46292	Exclude	Exclude	RGS8_Inflammation	87.8234	92	4.17656	Exclude	Exclude	Regulator of G-protein signaling 8
RHOC_Neurology	0	0	0	Include	Include	RHOC_Neurology	0	0	0	Include	Include	Rho-related GTP-binding protein RhoC
RILP_Oncology	0	0	0	Include	Include	RILP_Oncology	0	0	0	Include	Include	Rab-interacting lysosomal protein
RNASE3_Cardiometabolic	0	0	0	Include	Include	RNASE3_Cardiometabolic	0	0	0	Include	Include	Ribonuclease a family member 3
RNASET2_Cardiometabolic	0	0	0	Include	Include	RNASET2_Cardiometabolic	0	0	0	Include	Include	Ribonuclease T2
RNF41_Oncology	0	0	0	Include	Include	RNF41_Oncology	0	0	0	Include	Include	E3 ubiquitin-protein ligase NRDP1
ROBO1_Inflammation	0	0	0	Include	Include	ROBO1_Inflammation	0	0	0	Include	Include	Roundabout homolog 1
ROBO2_Neurology	0	0	0	Include	Include	ROBO2_Neurology	0	0	0	Include	Include	Roundabout homolog 2
ROR1_Cardiometabolic	0	0	0	Include	Include	ROR1_Cardiometabolic	0	0	0	Include	Include	Inactive tyrosine-protein kinase transmembrane receptor ROR1
RP2_Oncology	0	0	0	Include	Include	RP2_Oncology	0	0	0	Include	Include	Protein XRP2
RRM2_Oncology	0	0	0	Include	Include	RRM2_Oncology	0	0	0	Include	Include	Ribonucleoside-diphosphate reductase subunit M2
RRM2B_Oncology	0.47619	0	0.47619	Include	Exclude	RRM2B_Oncology	0	0	0	Include	Include	Ribonucleotide reductase regulatory tp53 inducible subunit m2b
RSPO1_Neurology	0	0	0	Include	Include	RSPO1_Neurology	0	0	0	Include	Include	R-spondin-1
RSPO3_Oncology	0	0	0	Include	Include	RSPO3_Oncology	0	0	0	Include	Include	R-spondin-3
RTBDN_Oncology	0	0	0	Include	Include	RTBDN_Oncology	0	0	0	Include	Include	Retbindin
RTN4R_Oncology	0	0	0	Include	Include	RTN4R_Oncology	0	0	0	Include	Include	Reticulon-4 receptor
RUVBL1_Oncology	0.47619	0.819672	0.343482	Include	Exclude	RUVBL1_Oncology	0	0	0	Include	Include	RuvB-like 1
RWDD1_Neurology	0	0	0	Include	Include	RWDD1_Neurology	0	0	0	Include	Include	RWD domain-containing protein 1
S100A11_Cardiometabolic	0	0	0	Include	Include	S100A11_Cardiometabolic	0	0	0	Include	Include	Protein S100-A11
S100A12_Oncology	0	0	0	Include	Include	S100A12_Oncology	0	0	0	Include	Include	Protein S100-A12
S100A16_Neurology	0	0	0	Include	Include	S100A16_Neurology	0.608828	0	0.608828	Include	Exclude	Protein S100-A16
S100A4_Oncology	0	0	0	Include	Include	S100A4_Oncology	0	0	0	Include	Include	S100 calcium binding protein A4
S100P_Cardiometabolic	0	0	0	Include	Include	S100P_Cardiometabolic	0	0	0	Include	Include	Protein S100-P
SAMD9L_Inflammation	0	0	0	Include	Include	SAMD9L_Inflammation	0	0	0	Include	Include	Sterile alpha motif domain-containing protein 9-like
SCAMP3_Oncology	0	0	0	Include	Include	SCAMP3_Oncology	0	0	0	Include	Include	Secretory carrier-associated membrane protein 3
SCARA5_Neurology	0	0	0	Include	Include	SCARA5_Neurology	0	0	0	Include	Include	Scavenger receptor class A member 5
SCARB1_Neurology	24.7619	29.5082	4.74629	Include	Exclude	SCARB1_Neurology	18.8737	15	3.87367	Include	Exclude	Scavenger receptor class B member 1
SCARB2_Neurology	0	0	0	Include	Include	SCARB2_Neurology	0	0	0	Include	Include	Lysosome membrane protein 2
SCARF1_Cardiometabolic	0	0	0	Include	Include	SCARF1_Cardiometabolic	0	0	0	Include	Include	Scavenger receptor class F member 1
SCARF2_Neurology	0	0	0	Include	Include	SCARF2_Neurology	0	0	0	Include	Include	Scavenger receptor class F member 2
SCG2_Oncology	0	0	0	Include	Include	SCG2_Oncology	0	0	0	Include	Include	Secretogranin-2
SCG3_Inflammation	0	0	0	Include	Include	SCG3_Inflammation	0	0	0	Include	Include	Secretogranin iii
SCGB1A1_Inflammation	0	0	0	Include	Include	SCGB1A1_Inflammation	0	0	0	Include	Include	Secretoglobin family 1a member 1
SCGB3A2_Inflammation	0	0	0	Include	Include	SCGB3A2_Inflammation	0	0	0	Include	Include	Secretoglobin family 3A member 2
SCGN_Inflammation	0.47619	0.819672	0.343482	Include	Exclude	SCGN_Inflammation	0	0	0	Include	Include	Secretagogin, EF-hand calcium binding protein
SCLY_Oncology	0	0	0	Include	Include	SCLY_Oncology	0	0	0	Include	Include	Selenocysteine lyase
SCP2_Oncology	7.14286	9.01639	1.87354	Include	Exclude	SCP2_Oncology	62.5571	73	10.4429	Exclude	Exclude	Non-specific lipid-transfer protein
SCRN1_Inflammation	0	0	0	Include	Include	SCRN1_Inflammation	10.5023	62	51.4977	Include	Exclude	Secernin-1
SDC1_Cardiometabolic	0	0	0	Include	Include	SDC1_Cardiometabolic	0	0	0	Include	Include	Syndecan-1
SDC4_Cardiometabolic	0	0	0	Include	Include	SDC4_Cardiometabolic	0	0	0	Include	Include	Syndecan-4
SELE_Cardiometabolic	0	0	0	Include	Include	SELE_Cardiometabolic	0	0	0	Include	Include	E-selectin
SELP_Cardiometabolic	0	0	0	Include	Include	SELP_Cardiometabolic	0	0	0	Include	Include	P-selectin
SELPLG_Inflammation	0	0	0	Include	Include	SELPLG_Inflammation	0	0	0	Include	Include	P-selectin glycoprotein ligand 1
SEMA3F_Cardiometabolic	0	0	0	Include	Include	SEMA3F_Cardiometabolic	0	0	0	Include	Include	Semaphorin-3F
SEMA4C_Oncology	0	0	0	Include	Include	SEMA4C_Oncology	0	0	0	Include	Include	Semaphorin-4C
SEMA4D_Neurology	0	0	0	Include	Include	SEMA4D_Neurology	0	0	0	Include	Include	Semaphorin-4D
SEMA7A_Cardiometabolic	0	0	0	Include	Include	SEMA7A_Cardiometabolic	0	0	0	Include	Include	Semaphorin 7a (john milton hagen blood group)
SEPTIN9_Oncology	89.5238	66.3934	23.1304	Include	Exclude	SEPTIN9_Oncology	32.8767	73	40.1233	Include	Exclude	Septin-9
SERPINA11_Cardiometabolic	0	0	0	Include	Include	SERPINA11_Cardiometabolic	0	0	0	Include	Include	Serpin family a member 11
SERPINA12_Cardiometabolic	0	0	0	Include	Include	SERPINA12_Cardiometabolic	0	0	0	Include	Include	Serpin A12
SERPINA9_Oncology	0	0	0	Include	Include	SERPINA9_Oncology	0.152207	0	0.152207	Include	Include	Serpin A9
SERPINB1_Neurology	0	0	0	Include	Include	SERPINB1_Neurology	0	0	0	Include	Include	Leukocyte elastase inhibitor
SERPINB5_Cardiometabolic	54.7619	71.3115	16.5496	Exclude	Exclude	SERPINB5_Cardiometabolic	1.21766	2	0.782344	Include	Exclude	Serpin B5
SERPINB6_Neurology	0	0	0	Include	Include	SERPINB6_Neurology	0	0	0	Include	Include	Serpin B6
SERPINB8_Inflammation	0	0	0	Include	Include	SERPINB8_Inflammation	0	0	0	Include	Include	Serpin B8
SERPINB9_Neurology	0	0	0	Include	Include	SERPINB9_Neurology	0	0	0	Include	Include	Serpin B9
SERPINE1_Cardiometabolic	0	0	0	Include	Include	SERPINE1_Cardiometabolic	0	0	0	Include	Include	Plasminogen activator inhibitor 1
SESTD1_Neurology	93.3333	93.4426	0.10929	Exclude	Exclude	SESTD1_Neurology	72.7549	58	14.7549	Exclude	Exclude	SEC14 domain and spectrin repeat-containing protein 1
SETMAR_Neurology	0	0	0	Include	Include	SETMAR_Neurology	0	0	0	Include	Include	[histone h3]-lysine36 n-dimethyltransferase setmar
SEZ6L_Oncology	0	0	0	Include	Include	SEZ6L_Oncology	0	0	0	Include	Include	Seizure 6-like protein
SEZ6L2_Oncology	0	0	0	Include	Include	SEZ6L2_Oncology	0	0	0	Include	Include	Seizure 6-like protein 2
SF3B4_Oncology	0	0	0	Include	Include	SF3B4_Oncology	0	0	0	Include	Include	Splicing factor 3B subunit 4
SFRP1_Neurology	0	0	0	Include	Include	SFRP1_Neurology	0	0	0	Include	Include	Secreted frizzled-related protein 1
SFTPA1_Oncology	61.9048	72.1311	10.2264	Exclude	Exclude	SFTPA1_Oncology	73.2116	78	4.78843	Exclude	Exclude	Pulmonary surfactant-associated protein A1
SFTPA2_Oncology	0.952381	1.63934	0.686963	Include	Exclude	SFTPA2_Oncology	0.304414	0	0.304414	Include	Exclude	Pulmonary surfactant-associated protein A2
SFTPD_Cardiometabolic	0	0	0	Include	Include	SFTPD_Cardiometabolic	0	0	0	Include	Include	Pulmonary surfactant-associated protein D
SH2B3_Oncology	18.0952	23.7705	5.67525	Include	Exclude	SH2B3_Oncology	5.02283	22	16.9772	Include	Exclude	SH2B adapter protein 3
SH2D1A_Inflammation	0	0	0	Include	Include	SH2D1A_Inflammation	0	0	0	Include	Include	SH2 domain-containing protein 1A
SHMT1_Inflammation	0	0	0	Include	Include	SHMT1_Inflammation	0	0	0	Include	Include	Serine hydroxymethyltransferase, cytosolic
SIAE_Oncology	0	0	0	Include	Include	SIAE_Oncology	0	0	0	Include	Include	Sialate O-acetylesterase
SIGLEC1_Inflammation	0	0	0	Include	Include	SIGLEC1_Inflammation	0	0	0	Include	Include	Sialoadhesin
SIGLEC10_Inflammation	0	0	0	Include	Include	SIGLEC10_Inflammation	0	0	0	Include	Include	Sialic acid-binding Ig-like lectin 10
SIGLEC15_Neurology	16.1905	16.3934	0.202966	Include	Exclude	SIGLEC15_Neurology	7.61035	6	1.61035	Include	Exclude	Sialic acid-binding Ig-like lectin 15
SIGLEC5_Neurology	0	0	0	Include	Include	SIGLEC5_Neurology	0.913242	1	0.086758	Include	Exclude	Sialic acid binding Ig-like lectin 5
SIGLEC6_Oncology	0	0	0	Include	Include	SIGLEC6_Oncology	0	0	0	Include	Include	Sialic acid-binding Ig-like lectin 6
SIGLEC7_Cardiometabolic	0	0	0	Include	Include	SIGLEC7_Cardiometabolic	0	0	0	Include	Include	Sialic acid-binding Ig-like lectin 7
SIGLEC9_Oncology	0	0	0	Include	Include	SIGLEC9_Oncology	0	0	0	Include	Include	Sialic acid-binding Ig-like lectin 9
SIRPA_Cardiometabolic	0	0	0	Include	Include	SIRPA_Cardiometabolic	0	0	0	Include	Include	Tyrosine-protein phosphatase non-receptor type substrate 1
SIRPB1_Inflammation	0	0	0	Include	Include	SIRPB1_Inflammation	0	0	0	Include	Include	Signal-regulatory protein beta-1
SIRT2_Oncology	0	0	0	Include	Include	SIRT2_Oncology	0	0	0	Include	Include	NAD-dependent protein deacetylase sirtuin-2
SIRT5_Neurology	87.619	80.3279	7.29118	Exclude	Exclude	SIRT5_Neurology	92.5419	90	2.54186	Exclude	Exclude	NAD-dependent protein deacylase sirtuin-5, mitochondrial
SIT1_Inflammation	0	0	0	Include	Include	SIT1_Inflammation	0	0	0	Include	Include	Signaling threshold-regulating transmembrane adapter 1
SKAP1_Neurology	0	0	0	Include	Include	SKAP1_Neurology	0	0	0	Include	Include	Src kinase-associated phosphoprotein 1
SKAP2_Inflammation	0	0	0	Include	Include	SKAP2_Inflammation	0	0	0	Include	Include	Src kinase-associated phosphoprotein 2
SLAMF1_Inflammation	0	0.819672	0.819672	Include	Include	SLAMF1_Inflammation	56.9254	63	6.07458	Exclude	Exclude	Signaling lymphocytic activation molecule
SLAMF6_Oncology	0	0.819672	0.819672	Include	Include	SLAMF6_Oncology	0	0	0	Include	Include	SLAM family member 6
SLAMF7_Inflammation	0	0	0	Include	Include	SLAMF7_Inflammation	0	0	0	Include	Include	SLAM family member 7
SLAMF8_Oncology	0	0	0	Include	Include	SLAMF8_Oncology	0	0	0	Include	Include	SLAM family member 8
SLC16A1_Neurology	3.80952	8.19672	4.3872	Include	Exclude	SLC16A1_Neurology	0	0	0	Include	Include	Monocarboxylate transporter 1
SLC27A4_Neurology	63.3333	72.1311	8.79781	Exclude	Exclude	SLC27A4_Neurology	45.5099	81	35.4901	Include	Exclude	Solute carrier family 27 (fatty acid transporter), member 1/4
SLC39A14_Neurology	0	0	0	Include	Include	SLC39A14_Neurology	0	0	0	Include	Include	Solute carrier family 39 (zinc transporter), member 14
SLC39A5_Inflammation	0	0	0	Include	Include	SLC39A5_Inflammation	0	0	0	Include	Include	Zinc transporter ZIP5
SLIT2_Neurology	0.952381	0.819672	0.132709	Include	Exclude	SLIT2_Neurology	0	0	0	Include	Include	Slit guidance ligand 2
SLITRK2_Oncology	0	0	0	Include	Include	SLITRK2_Oncology	0	0	0	Include	Include	Slit and ntrk like family member 2
SLITRK6_Cardiometabolic	0	0	0	Include	Include	SLITRK6_Cardiometabolic	0	0	0	Include	Include	SLIT and NTRK-like protein 6
SMAD1_Oncology	47.1429	42.623	4.51991	Exclude	Exclude	SMAD1_Oncology	16.7428	49	32.2572	Include	Exclude	Mothers against decapentaplegic homolog 1
SMAD5_Oncology	0	0	0	Include	Include	SMAD5_Oncology	0	0	0	Include	Include	Mothers against decapentaplegic homolog 5
SMARCA2_Neurology	75.2381	75.4098	0.171741	Exclude	Exclude	SMARCA2_Neurology	60.274	77	16.726	Exclude	Exclude	Swi/snf related, matrix associated, actin dependent regulator of chromatin, subfamily a, member 2
SMOC1_Oncology	0	0	0	Include	Include	SMOC1_Oncology	0	0	0	Include	Include	SPARC-related modular calcium-binding protein 1
SMOC2_Inflammation	0	0	0	Include	Include	SMOC2_Inflammation	0	0	0	Include	Include	SPARC-related modular calcium-binding protein 2
SMPD1_Neurology	0	0	0	Include	Include	SMPD1_Neurology	0	0	0	Include	Include	Sphingomyelin phosphodiesterase
SMPDL3A_Inflammation	0	0	0	Include	Include	SMPDL3A_Inflammation	0	0	0	Include	Include	Acid sphingomyelinase-like phosphodiesterase 3a
SNAP23_Cardiometabolic	0	0	0	Include	Include	SNAP23_Cardiometabolic	0	0	0	Include	Include	Synaptosomal-associated protein 23
SNAP29_Oncology	0	0	0	Include	Include	SNAP29_Oncology	0	0	0	Include	Include	Synaptosomal-associated protein 29
SNCG_Neurology	0	0	0	Include	Include	SNCG_Neurology	0	0	0	Include	Include	Gamma-synuclein
SNX9_Cardiometabolic	0	0	0	Include	Include	SNX9_Cardiometabolic	0	0	0	Include	Include	Sorting nexin-9
SOD1_Cardiometabolic	0	0	0	Include	Include	SOD1_Cardiometabolic	0	0	0	Include	Include	Superoxide dismutase, cu-zn family
SOD2_Neurology	0	0	0	Include	Include	SOD2_Neurology	0	0	0	Include	Include	Superoxide dismutase [Mn], mitochondrial
SORCS2_Oncology	0	2.45902	2.45902	Include	Include	SORCS2_Oncology	0	0	0	Include	Include	Sortilin related VPS10 domain containing receptor 2
SORD_Oncology	0	0	0	Include	Include	SORD_Oncology	0	0	0	Include	Include	L-iditol 2-dehydrogenase
SORT1_Cardiometabolic	0	0	0	Include	Include	SORT1_Cardiometabolic	0	0	0	Include	Include	Sortilin
SOST_Cardiometabolic	0	0	0	Include	Include	SOST_Cardiometabolic	0	0	0	Include	Include	Sclerostin
SPARC_Oncology	0	0	0	Include	Include	SPARC_Oncology	0	0	0	Include	Include	SPARC
SPARCL1_Cardiometabolic	0	0	0	Include	Include	SPARCL1_Cardiometabolic	0	0	0	Include	Include	SPARC-like protein 1
SPINK1_Neurology	0	0	0	Include	Include	SPINK1_Neurology	0	0	0	Include	Include	Serine protease inhibitor Kazal-type 1
SPINK4_Inflammation	0	0	0	Include	Include	SPINK4_Inflammation	0	0	0	Include	Include	Serine peptidase inhibitor, Kazal type 4
SPINK5_Neurology	0	0	0	Include	Include	SPINK5_Neurology	0	0	0	Include	Include	Serine protease inhibitor Kazal-type 5
SPINK6_Oncology	0	0	0	Include	Include	SPINK6_Oncology	0	0	0	Include	Include	Serine protease inhibitor Kazal-type 6
SPINT1_Neurology	0	0	0	Include	Include	SPINT1_Neurology	0	0	0	Include	Include	Serine peptidase inhibitor, kunitz type 1
SPINT2_Inflammation	0	0	0	Include	Include	SPINT2_Inflammation	0	0	0	Include	Include	Serine peptidase inhibitor, kunitz type 2
SPOCK1_Neurology	0	0	0	Include	Include	SPOCK1_Neurology	0	0	0	Include	Include	Sparc/osteonectin, cwcv and kazal-like domains proteoglycan (testican)
SPON1_Inflammation	0	0	0	Include	Include	SPON1_Inflammation	0	0	0	Include	Include	Spondin-1
SPON2_Cardiometabolic	0	0	0	Include	Include	SPON2_Cardiometabolic	0	0	0	Include	Include	Spondin-2
SPP1_Cardiometabolic	0	0	0	Include	Include	SPP1_Cardiometabolic	0	0	0	Include	Include	Secreted phosphoprotein 1
SPRY2_Inflammation	0	0	0	Include	Include	SPRY2_Inflammation	0	0	0	Include	Include	Protein sprouty homolog 2
SRC_Oncology	0	0	0	Include	Include	SRC_Oncology	0	0	0	Include	Include	Proto-oncogene tyrosine-protein kinase Src
SRP14_Oncology	0	0	0	Include	Include	SRP14_Oncology	0	0	0	Include	Include	Signal recognition particle 14 kDa protein
SRPK2_Inflammation	52.381	62.2951	9.91413	Exclude	Exclude	SRPK2_Inflammation	33.79	70	36.21	Include	Exclude	Serine/threonine-protein kinase srpk2
SSB_Neurology	89.0476	90.1639	1.11632	Exclude	Exclude	SSB_Neurology	87.3668	90	2.63318	Exclude	Exclude	Lupus La protein
SSC4D_Cardiometabolic	0	0	0	Include	Include	SSC4D_Cardiometabolic	0	0	0	Include	Include	Scavenger receptor cysteine-rich domain-containing group B protein
SSC5D_Cardiometabolic	0	0	0	Include	Include	SSC5D_Cardiometabolic	0	0	0	Include	Include	Soluble scavenger receptor cysteine-rich domain-containing protein SSC5D
ST3GAL1_Oncology	0	0	0	Include	Include	ST3GAL1_Oncology	0	0	0	Include	Include	CMP-N-acetylneuraminate-beta-galactosamide-alpha-2,3-sialyltransferase 1
ST6GAL1_Cardiometabolic	0	0	0	Include	Include	ST6GAL1_Cardiometabolic	0	0	0	Include	Include	Beta-galactoside alpha-2,6-sialyltransferase 1
STAMBP_Neurology	0	0	0	Include	Include	STAMBP_Neurology	0	0	0	Include	Include	STAM-binding protein
STAT5B_Oncology	0	0	0	Include	Include	STAT5B_Oncology	0	0	0	Include	Include	Signal transducer and activator of transcription 5B
STC1_Neurology	0	0	0	Include	Include	STC1_Neurology	0	0	0	Include	Include	Stanniocalcin-1
STC2_Neurology	0	0	0	Include	Include	STC2_Neurology	0	0	0	Include	Include	Stanniocalcin-2
STIP1_Neurology	0	0	0	Include	Include	STIP1_Neurology	0	0	0	Include	Include	Stress-induced-phosphoprotein 1
STK11_Cardiometabolic	0	0	0	Include	Include	STK11_Cardiometabolic	0	0	0	Include	Include	Serine/threonine-protein kinase STK11
STK24_Neurology	96.1905	91.8033	4.3872	Exclude	Exclude	STK24_Neurology	71.2329	88	16.7671	Exclude	Exclude	Serine/threonine-protein kinase 24
STK4_Cardiometabolic	43.3333	31.9672	11.3661	Exclude	Exclude	STK4_Cardiometabolic	4.71842	38	33.2816	Include	Exclude	Serine/threonine-protein kinase 4
STX16_Oncology	68.0952	84.4262	16.331	Exclude	Exclude	STX16_Oncology	62.2527	56	6.25266	Exclude	Exclude	Syntaxin-16
STX4_Oncology	0	0	0	Include	Include	STX4_Oncology	0	0	0	Include	Include	Syntaxin-4
STX6_Oncology	49.0476	55.7377	6.69009	Exclude	Exclude	STX6_Oncology	0	0	0	Include	Include	Syntaxin-6
STX8_Inflammation	0.47619	0.819672	0.343482	Include	Exclude	STX8_Inflammation	0	0	0	Include	Include	Syntaxin-8
STXBP3_Oncology	95.2381	90.1639	5.07416	Exclude	Exclude	STXBP3_Oncology	69.7108	94	24.2892	Include	Exclude	Syntaxin-binding protein 3
SUGT1_Oncology	0	0	0	Include	Include	SUGT1_Oncology	0.304414	14	13.6956	Include	Exclude	SGT1 homolog, MIS12 kinetochore complex assembly cochaperone
SULT1A1_Neurology	0	0	0	Include	Include	SULT1A1_Neurology	0	0	0	Include	Include	Sulfotransferase 1A1
SULT2A1_Inflammation	1.90476	2.45902	0.554254	Include	Exclude	SULT2A1_Inflammation	0.152207	0	0.152207	Include	Include	Sulfotransferase family 2a member 1
SUMF2_Neurology	0	0	0	Include	Include	SUMF2_Neurology	0.152207	0	0.152207	Include	Include	Sulfatase-modifying factor 2
SUSD1_Cardiometabolic	0	0	0	Include	Include	SUSD1_Cardiometabolic	0	0	0	Include	Include	Sushi domain-containing protein 1
SUSD2_Neurology	0	0	0	Include	Include	SUSD2_Neurology	0	0	0	Include	Include	Sushi domain-containing protein 2
TACC3_Oncology	1.42857	0.819672	0.608899	Include	Exclude	TACC3_Oncology	1.21766	5	3.78234	Include	Exclude	Transforming acidic coiled-coil-containing protein 3
TACSTD2_Oncology	0	0	0	Include	Include	TACSTD2_Oncology	0	0	0	Include	Include	Tumor-associated calcium signal transducer 2
TAFA5_Oncology	0	0	0	Include	Include	TAFA5_Oncology	0	0	0	Include	Include	Protein FAM19A5
TANK_Inflammation	45.7143	65.5738	19.8595	Exclude	Exclude	TANK_Inflammation	21.6134	42	20.3866	Include	Exclude	TRAF family member-associated NF-kappa-B activator
TARBP2_Neurology	1.90476	13.1148	11.21	Include	Exclude	TARBP2_Neurology	0.761035	7	6.23896	Include	Exclude	RISC-loading complex subunit TARBP2
TBC1D17_Neurology	55.2381	69.6721	14.434	Exclude	Exclude	TBC1D17_Neurology	9.43683	21	11.5632	Include	Exclude	TBC1 domain family member 17
TBC1D23_Oncology	30.9524	57.377	26.4247	Include	Exclude	TBC1D23_Oncology	13.5464	15	1.45358	Include	Exclude	TBC1 domain family member 23
TBC1D5_Inflammation	0	0	0	Include	Include	TBC1D5_Inflammation	0	0	0	Include	Include	TBC1 domain family member 5
TBCB_Neurology	0	0	0	Include	Include	TBCB_Neurology	0	0	0	Include	Include	Tubulin-folding cofactor B
TBCC_Neurology	0	0	0	Include	Include	TBCC_Neurology	0	0	0	Include	Include	Tubulin-specific chaperone C
TBL1X_Oncology	0	0	0	Include	Include	TBL1X_Oncology	0	0	0	Include	Include	F-box-like/WD repeat-containing protein TBL1X
TCL1A_Neurology	0	0	0	Include	Include	TCL1A_Neurology	0	0	0	Include	Include	T-cell leukemia/lymphoma protein 1A
TCL1B_Cardiometabolic	87.1429	90.1639	3.02108	Exclude	Exclude	TCL1B_Cardiometabolic	91.7808	91	0.780822	Exclude	Exclude	T-cell leukemia/lymphoma protein 1B
TCN2_Cardiometabolic	0	0	0	Include	Include	TCN2_Cardiometabolic	0	0	0	Include	Include	Transcobalamin-2
TDGF1_Neurology	0.47619	3.27869	2.8025	Include	Exclude	TDGF1_Neurology	1.21766	0	1.21766	Include	Exclude	Teratocarcinoma-derived growth factor 1
TDRKH_Neurology	32.381	40.9836	8.60265	Exclude	Exclude	TDRKH_Neurology	4.71842	27	22.2816	Include	Exclude	Tudor and KH domain-containing protein
TEK_Oncology	0	0	0	Include	Include	TEK_Oncology	0	0	0	Include	Include	Angiopoietin-1 receptor
TFF1_Neurology	0	0	0	Include	Include	TFF1_Neurology	0	0	0	Include	Include	Trefoil factor 1
TFF2_Inflammation	0	0	0	Include	Include	TFF2_Inflammation	0	0	0	Include	Include	Trefoil factor 2
TFF3_Cardiometabolic	0	0	0	Include	Include	TFF3_Cardiometabolic	0	0	0	Include	Include	Trefoil factor 3
TFPI_Cardiometabolic	0	0	0	Include	Include	TFPI_Cardiometabolic	0	0	0	Include	Include	Tissue factor pathway inhibitor
TFPI2_Oncology	0	0	0	Include	Include	TFPI2_Oncology	0	0	0	Include	Include	Tissue factor pathway inhibitor 2
TFRC_Cardiometabolic	0	0	0	Include	Include	TFRC_Cardiometabolic	0	0	0	Include	Include	Transferrin receptor protein 1
TGFA_Inflammation	0	0	0	Include	Include	TGFA_Inflammation	0	0	0	Include	Include	Protransforming growth factor alpha
TGFB1_Inflammation	0	0	0	Include	Include	TGFB1_Inflammation	0	0	0	Include	Include	Transforming growth factor beta-1
TGFBI_Cardiometabolic	0	0	0	Include	Include	TGFBI_Cardiometabolic	0	0	0	Include	Include	Transforming growth factor-beta-induced protein ig-h3
TGFBR2_Oncology	0	0	0	Include	Include	TGFBR2_Oncology	0	0	0	Include	Include	Transforming growth factor beta receptor 2
TGFBR3_Cardiometabolic	0	0	0	Include	Include	TGFBR3_Cardiometabolic	0	0	0	Include	Include	Transforming growth factor beta receptor type 3
TGM2_Cardiometabolic	0	0	0	Include	Include	TGM2_Cardiometabolic	0	0	0	Include	Include	Protein-glutamine gamma-glutamyltransferase 2
THBD_Cardiometabolic	0	0	0	Include	Include	THBD_Cardiometabolic	0	0	0	Include	Include	Thrombomodulin
THBS2_Neurology	0	0	0	Include	Include	THBS2_Neurology	0	0	0	Include	Include	Thrombospondin 2/3/4/5
THBS4_Cardiometabolic	0	0	0	Include	Include	THBS4_Cardiometabolic	0	0	0	Include	Include	Thrombospondin 2/3/4/5
THOP1_Cardiometabolic	0	0	0	Include	Include	THOP1_Cardiometabolic	0	0	0	Include	Include	Thimet oligopeptidase
THPO_Cardiometabolic	0	0	0	Include	Include	THPO_Cardiometabolic	0	0	0	Include	Include	Thrombopoietin
THY1_Neurology	0	0	0	Include	Include	THY1_Neurology	0	0	0	Include	Include	Thy-1 membrane glycoprotein
TIA1_Cardiometabolic	10.9524	13.9344	2.98205	Include	Exclude	TIA1_Cardiometabolic	4.87062	49	44.1294	Include	Exclude	TIA1 cytotoxic granule associated RNA binding protein
TIE1_Cardiometabolic	0	0	0	Include	Include	TIE1_Cardiometabolic	0	0	0	Include	Include	Tyrosine kinase with immunoglobulin like and egf like domains 1
TIGAR_Neurology	96.1905	99.1803	2.98985	Exclude	Exclude	TIGAR_Neurology	71.5373	98	26.4627	Include	Exclude	Fructose-2,6-bisphosphatase TIGAR
TIMD4_Cardiometabolic	0	0	0	Include	Include	TIMD4_Cardiometabolic	0	0	0	Include	Include	T-cell immunoglobulin and mucin domain-containing protein 4
TIMP1_Cardiometabolic	0	0	0	Include	Include	TIMP1_Cardiometabolic	0	0	0	Include	Include	Metalloproteinase inhibitor 1
TIMP3_Inflammation	0	0	0	Include	Include	TIMP3_Inflammation	0	0	0	Include	Include	Timp metallopeptidase inhibitor 3
TIMP4_Neurology	0	0	0	Include	Include	TIMP4_Neurology	0	0	0	Include	Include	Metalloproteinase inhibitor 4
TINAGL1_Cardiometabolic	0	0	0	Include	Include	TINAGL1_Cardiometabolic	0	0	0	Include	Include	Tubulointerstitial nephritis antigen-like
TJAP1_Oncology	0	0	0	Include	Include	TJAP1_Oncology	0	0	0	Include	Include	Tight junction associated protein 1
TLR3_Inflammation	0	0	0	Include	Include	TLR3_Inflammation	0	0	0	Include	Include	Toll-like receptor 3
TMPRSS15_Oncology	0	0	0	Include	Include	TMPRSS15_Oncology	0.152207	0	0.152207	Include	Include	Transmembrane serine protease 15
TMPRSS5_Neurology	0	0	0	Include	Include	TMPRSS5_Neurology	0	0	0	Include	Include	Transmembrane protease serine 5
TMSB10_Neurology	0	0	0	Include	Include	TMSB10_Neurology	0	0	0	Include	Include	Thymosin beta-10
TNC_Cardiometabolic	0	0	0	Include	Include	TNC_Cardiometabolic	0	0	0	Include	Include	Tenascin
TNF_Inflammation	0	0	0	Include	Include	TNF_Inflammation	0	0	0	Include	Include	Tumor necrosis factor
TNFAIP8_Inflammation	86.1905	84.4262	1.76425	Exclude	Exclude	TNFAIP8_Inflammation	53.8813	88	34.1187	Include	Exclude	Tumor necrosis factor alpha-induced protein 8
TNFRSF10A_Neurology	0	0	0	Include	Include	TNFRSF10A_Neurology	0	0	0	Include	Include	Tumor necrosis factor receptor superfamily member 10A
TNFRSF10B_Neurology	0	0	0	Include	Include	TNFRSF10B_Neurology	0	0	0	Include	Include	Tumor necrosis factor receptor superfamily member 10B
TNFRSF10C_Cardiometabolic	0	0	0	Include	Include	TNFRSF10C_Cardiometabolic	0	0	0	Include	Include	Tumor necrosis factor receptor superfamily member 10C
TNFRSF11A_Inflammation	0	0	0	Include	Include	TNFRSF11A_Inflammation	0	0	0	Include	Include	Tumor necrosis factor receptor superfamily member 11A
TNFRSF11B_Inflammation	0	0	0	Include	Include	TNFRSF11B_Inflammation	0	0	0	Include	Include	Tumor necrosis factor receptor superfamily member 11B
TNFRSF12A_Oncology	0	0	0	Include	Include	TNFRSF12A_Oncology	0	0	0	Include	Include	Tumor necrosis factor receptor superfamily member 12A
TNFRSF13B_Inflammation	0	0	0	Include	Include	TNFRSF13B_Inflammation	0	0	0	Include	Include	Tumor necrosis factor receptor superfamily member 13B
TNFRSF13C_Inflammation	0	0	0	Include	Include	TNFRSF13C_Inflammation	0	0	0	Include	Include	Tumor necrosis factor receptor superfamily member 13C
TNFRSF14_Inflammation	0	0	0	Include	Include	TNFRSF14_Inflammation	0	0	0	Include	Include	Tumor necrosis factor receptor superfamily member 14
TNFRSF19_Oncology	0	0	0	Include	Include	TNFRSF19_Oncology	0	0	0	Include	Include	Tumor necrosis factor receptor superfamily member 19
TNFRSF1A_Neurology	0	0	0	Include	Include	TNFRSF1A_Neurology	0	0	0	Include	Include	Tumor necrosis factor receptor superfamily member 1A
TNFRSF1B_Neurology	0	0	0	Include	Include	TNFRSF1B_Neurology	0	0	0	Include	Include	Tumor necrosis factor receptor superfamily member 1B
TNFRSF21_Neurology	0	0	0	Include	Include	TNFRSF21_Neurology	0	0	0	Include	Include	Tumor necrosis factor receptor superfamily member 21
TNFRSF4_Inflammation	0	0	0	Include	Include	TNFRSF4_Inflammation	0	0	0	Include	Include	Tumor necrosis factor receptor superfamily member 4
TNFRSF6B_Neurology	0	0	0	Include	Include	TNFRSF6B_Neurology	0	0	0	Include	Include	Tumor necrosis factor receptor superfamily, member 6b, decoy
TNFRSF8_Neurology	0	0	0	Include	Include	TNFRSF8_Neurology	0	0	0	Include	Include	Tumor necrosis factor receptor superfamily member 8
TNFRSF9_Neurology	0	0	0	Include	Include	TNFRSF9_Neurology	0	0	0	Include	Include	Tumor necrosis factor receptor superfamily member 9
TNFSF10_Inflammation	0	0	0	Include	Include	TNFSF10_Inflammation	0	0	0	Include	Include	Tumor necrosis factor ligand superfamily member 10
TNFSF11_Inflammation	0	0	0	Include	Include	TNFSF11_Inflammation	0	0	0	Include	Include	Tumor necrosis factor ligand superfamily member 11
TNFSF12_Inflammation	0	0	0	Include	Include	TNFSF12_Inflammation	0	0	0	Include	Include	Tumor necrosis factor ligand superfamily member 12
TNFSF13_Inflammation	0	0	0	Include	Include	TNFSF13_Inflammation	0	0	0	Include	Include	Tumor necrosis factor ligand superfamily member 13
TNFSF13B_Cardiometabolic	0	0	0	Include	Include	TNFSF13B_Cardiometabolic	0	0	0	Include	Include	Tumor necrosis factor ligand superfamily member 13B
TNFSF14_Neurology	0	0	0	Include	Include	TNFSF14_Neurology	0	0	0	Include	Include	Tumor necrosis factor ligand superfamily member 14
TNNI3_Cardiometabolic	74.2857	76.2295	1.94379	Exclude	Exclude	TNNI3_Cardiometabolic	64.8402	76	11.1598	Exclude	Exclude	Troponin I, cardiac muscle
TNR_Neurology	0	0	0	Include	Include	TNR_Neurology	0	0	0	Include	Include	Tenascin-R
TNXB_Neurology	0	0	0	Include	Include	TNXB_Neurology	0	0	0	Include	Include	Tenascin-X
TP53_Oncology	94.7619	98.3607	3.59875	Exclude	Exclude	TP53_Oncology	98.9346	100	1.06545	Exclude	Exclude	Cellular tumor antigen p53
TP53INP1_Cardiometabolic	95.7143	96.7213	1.00703	Exclude	Exclude	TP53INP1_Cardiometabolic	96.8037	96	0.803653	Exclude	Exclude	Tumor protein p53-inducible nuclear protein 1
TPMT_Oncology	0.47619	0	0.47619	Include	Exclude	TPMT_Oncology	0	0	0	Include	Include	Thiopurine S-methyltransferase
TPP1_Inflammation	0	0	0	Include	Include	TPP1_Inflammation	0	0	0	Include	Include	Tripeptidyl-peptidase 1
TPPP3_Neurology	9.04762	14.7541	5.70648	Include	Exclude	TPPP3_Neurology	7.00152	6	1.00152	Include	Exclude	Tubulin polymerization-promoting protein family member 3
TPSAB1_Inflammation	0	0	0	Include	Include	TPSAB1_Inflammation	0	0	0	Include	Include	Tryptase alpha/beta-1
TPT1_Inflammation	92.381	89.3443	3.03669	Exclude	Exclude	TPT1_Inflammation	93.4551	92	1.4551	Exclude	Exclude	Tumor protein, translationally-controlled 1
TRAF2_Inflammation	0	0	0	Include	Include	TRAF2_Inflammation	0	0	0	Include	Include	TNF receptor-associated factor 2
TREM2_Inflammation	0	0	0	Include	Include	TREM2_Inflammation	0	0	0	Include	Include	Triggering receptor expressed on myeloid cells 2
TREML2_Neurology	0	0	0	Include	Include	TREML2_Neurology	0	0	0	Include	Include	Trem-like transcript 2 protein
TRIAP1_Oncology	0	0	0	Include	Include	TRIAP1_Oncology	0	0	0	Include	Include	TP53-regulated inhibitor of apoptosis 1
TRIM21_Inflammation	0	0	0	Include	Include	TRIM21_Inflammation	0	0	0	Include	Include	Tripartite motif-containing protein 21
TRIM5_Inflammation	31.9048	47.541	15.6362	Exclude	Exclude	TRIM5_Inflammation	7.30594	32	24.6941	Include	Exclude	Tripartite motif-containing protein 5
TSHB_Cardiometabolic	0	0.819672	0.819672	Include	Include	TSHB_Cardiometabolic	0.152207	0	0.152207	Include	Include	Thyrotropin subunit beta
TSLP_Cardiometabolic	17.619	11.4754	6.14364	Include	Exclude	TSLP_Cardiometabolic	91.4764	91	0.476408	Exclude	Exclude	Thymic stromal lymphopoietin
TSPAN1_Cardiometabolic	6.19048	9.83607	3.64559	Include	Exclude	TSPAN1_Cardiometabolic	21.4612	28	6.53881	Include	Exclude	Tetraspanin-1
TST_Neurology	48.0952	62.2951	14.1998	Exclude	Exclude	TST_Neurology	16.5906	57	40.4094	Include	Exclude	Thiosulfate/3-mercaptopyruvate sulfurtransferase
TXLNA_Neurology	0	0	0	Include	Include	TXLNA_Neurology	0	0	0	Include	Include	Alpha-taxilin
TXNDC15_Oncology	0	0	0	Include	Include	TXNDC15_Oncology	0	0	0	Include	Include	Thioredoxin domain-containing protein 15
TXNDC5_Neurology	0	0	0	Include	Include	TXNDC5_Neurology	0	0	0	Include	Include	Thioredoxin domain-containing protein 5
TXNRD1_Neurology	0	0	0	Include	Include	TXNRD1_Neurology	0	0	0	Include	Include	Thioredoxin reductase 1, cytoplasmic
TYMP_Cardiometabolic	0	0	0	Include	Include	TYMP_Cardiometabolic	0	0	0	Include	Include	Thymidine phosphorylase
TYRO3_Cardiometabolic	0	0	0	Include	Include	TYRO3_Cardiometabolic	0	0	0	Include	Include	Tyrosine-protein kinase receptor TYRO3
UBAC1_Oncology	0	0	0	Include	Include	UBAC1_Oncology	0	0	0	Include	Include	Ubiquitin-associated domain-containing protein 1
ULBP2_Neurology	0	0	0	Include	Include	ULBP2_Neurology	0	0	0	Include	Include	UL16-binding protein 2
UMOD_Cardiometabolic	0	0	0	Include	Include	UMOD_Cardiometabolic	0	0	0	Include	Include	Uromodulin
USO1_Oncology	16.6667	22.9508	6.28415	Include	Exclude	USO1_Oncology	0.456621	6	5.54338	Include	Exclude	General vesicular transport factor p115
USP8_Cardiometabolic	0	0	0	Include	Include	USP8_Cardiometabolic	0	0	0	Include	Include	Ubiquitin carboxyl-terminal hydrolase 8
UXS1_Oncology	0.47619	0.819672	0.343482	Include	Exclude	UXS1_Oncology	0	0	0	Include	Include	UDP-glucuronic acid decarboxylase 1
VAMP5_Cardiometabolic	27.619	53.2787	25.6596	Include	Exclude	VAMP5_Cardiometabolic	59.9696	78	18.0304	Exclude	Exclude	Vesicle-associated membrane protein 5
VASH1_Inflammation	73.3333	78.6885	5.35519	Exclude	Exclude	VASH1_Inflammation	56.9254	88	31.0746	Include	Exclude	Tubulinyl-tyr carboxypeptidase
VASN_Cardiometabolic	0	0	0	Include	Include	VASN_Cardiometabolic	0	0	0	Include	Include	Vasorin
VAT1_Oncology	0	0	0	Include	Include	VAT1_Oncology	0	0	0	Include	Include	Synaptic vesicle membrane protein VAT-1 homolog
VCAM1_Cardiometabolic	0	0	0	Include	Include	VCAM1_Cardiometabolic	0	0	0	Include	Include	Vascular cell adhesion protein 1
VCAN_Neurology	0	0	0	Include	Include	VCAN_Neurology	0	0	0	Include	Include	Versican core protein
VEGFA_Inflammation	0	0	0	Include	Include	VEGFA_Inflammation	0	0	0	Include	Include	Vascular endothelial growth factor A
VEGFC_Oncology	0	0	0	Include	Include	VEGFC_Oncology	0	0	0	Include	Include	Vascular endothelial growth factor C
VEGFD_Inflammation	0	0	0	Include	Include	VEGFD_Inflammation	0	0	0	Include	Include	Vascular endothelial growth factor D
VIM_Cardiometabolic	98.0952	98.3607	0.265418	Exclude	Exclude	VIM_Cardiometabolic	98.4779	100	1.52207	Exclude	Exclude	Vimentin
VMO1_Oncology	0.47619	0.819672	0.343482	Include	Exclude	VMO1_Oncology	0.608828	0	0.608828	Include	Exclude	Vitelline membrane outer layer 1 homolog
VNN2_Oncology	0	0	0	Include	Include	VNN2_Oncology	0	0	0	Include	Include	Vascular non-inflammatory molecule 2
VPS37A_Oncology	6.66667	16.3934	9.72678	Include	Exclude	VPS37A_Oncology	0	0	0	Include	Include	Vacuolar protein sorting-associated protein 37A
VPS53_Oncology	15.2381	19.6721	4.43404	Include	Exclude	VPS53_Oncology	11.8721	49	37.1279	Include	Exclude	Vacuolar protein sorting-associated protein 53 homolog
VSIG4_Neurology	0	0	0	Include	Include	VSIG4_Neurology	0	0	0	Include	Include	V-set and immunoglobulin domain-containing protein 4
VSIR_Cardiometabolic	0	0	0	Include	Include	VSIR_Cardiometabolic	0	0	0	Include	Include	V-type immunoglobulin domain-containing suppressor of T-cell activation
VSTM1_Neurology	0.952381	0.819672	0.132709	Include	Exclude	VSTM1_Neurology	0.913242	3	2.08676	Include	Exclude	V-set and transmembrane domain-containing protein 1
VSTM2L_Cardiometabolic	23.3333	36.8852	13.5519	Include	Exclude	VSTM2L_Cardiometabolic	89.9543	86	3.95434	Exclude	Exclude	V-set and transmembrane domain-containing protein 2-like protein
VTA1_Neurology	0	0	0	Include	Include	VTA1_Neurology	0	0	0	Include	Include	Vacuolar protein sorting-associated protein VTA1 homolog
VTCN1_Oncology	49.5238	50.8197	1.29586	Exclude	Exclude	VTCN1_Oncology	67.7321	65	2.73212	Exclude	Exclude	V-set domain-containing T-cell activation inhibitor 1
VWA1_Oncology	0	0	0	Include	Include	VWA1_Oncology	0	0	0	Include	Include	Von Willebrand factor A domain-containing protein 1
VWC2_Neurology	0	0	0	Include	Include	VWC2_Neurology	0	0	0	Include	Include	Von willebrand factor c domain containing 2
VWF_Cardiometabolic	0	0	0	Include	Include	VWF_Cardiometabolic	0	0	0	Include	Include	Von Willebrand factor
WARS_Neurology	0	0	0	Include	Include	WARS_Neurology	0	0	0	Include	Include	Tryptophan--tRNA ligase, cytoplasmic
WAS_Inflammation	80.9524	88.5246	7.57221	Exclude	Exclude	WAS_Inflammation	87.9756	66	21.9756	Include	Exclude	Wasp actin nucleation promoting factor
WASF1_Cardiometabolic	34.2857	58.1967	23.911	Include	Exclude	WASF1_Cardiometabolic	36.3775	53	16.6225	Exclude	Exclude	Wiskott-Aldrich syndrome protein family member 1
WASF3_Neurology	88.5714	92.623	4.05152	Exclude	Exclude	WASF3_Neurology	81.1263	98	16.8737	Exclude	Exclude	Wiskott-Aldrich syndrome protein family member 3
WFDC12_Oncology	0	0	0	Include	Include	WFDC12_Oncology	0	0	0	Include	Include	WAP four-disulfide core domain protein 12
WFDC2_Oncology	0	0	0	Include	Include	WFDC2_Oncology	0	0	0	Include	Include	WAP four-disulfide core domain protein 2
WFIKKN1_Neurology	0	0	0	Include	Include	WFIKKN1_Neurology	0	0	0	Include	Include	WAP, Kazal, immunoglobulin, Kunitz and NTR domain-containing protein 1
WFIKKN2_Inflammation	0	0	0	Include	Include	WFIKKN2_Inflammation	0	0	0	Include	Include	WAP, Kazal, immunoglobulin, Kunitz and NTR domain-containing protein 2
WIF1_Oncology	0	0	0	Include	Include	WIF1_Oncology	0	0	0	Include	Include	Wnt inhibitory factor 1
WISP1_Oncology	0	0	0	Include	Include	WISP1_Oncology	0	0	0	Include	Include	WNT1-inducible-signaling pathway protein 1
WISP2_Neurology	0	0	0	Include	Include	WISP2_Neurology	0	0	0	Include	Include	WNT1-inducible-signaling pathway protein 2
WNT9A_Inflammation	0	0	0	Include	Include	WNT9A_Inflammation	0	0	0	Include	Include	Wingless-type mmtv integration site family, member 9
WWP2_Neurology	0	0	0	Include	Include	WWP2_Neurology	0	0	0	Include	Include	NEDD4-like E3 ubiquitin-protein ligase WWP2
XCL1_Oncology	0	0	0	Include	Include	XCL1_Oncology	0	0	0	Include	Include	Lymphotactin
XG_Cardiometabolic	0	0	0	Include	Include	XG_Cardiometabolic	0	0	0	Include	Include	Glycoprotein Xg
XPNPEP2_Oncology	0	0	0	Include	Include	XPNPEP2_Oncology	0	0	0	Include	Include	Xaa-Pro aminopeptidase 2
XRCC4_Neurology	97.1429	99.1803	2.03747	Exclude	Exclude	XRCC4_Neurology	97.5647	99	1.43531	Exclude	Exclude	X-ray repair cross complementing 4
YES1_Oncology	0	0	0	Include	Include	YES1_Oncology	0	0	0	Include	Include	Yes proto-oncogene 1, src family tyrosine kinase
YTHDF3_Inflammation	50.4762	46.7213	3.75488	Exclude	Exclude	YTHDF3_Inflammation	4.2618	41	36.7382	Include	Exclude	YTH domain-containing family protein 3
ZBTB16_Oncology	0	0	0	Include	Include	ZBTB16_Oncology	0	0	0	Include	Include	Zinc finger and BTB domain-containing protein 16
ZBTB17_Cardiometabolic	0	0	0	Include	Include	ZBTB17_Cardiometabolic	0	0	0	Include	Include	Zinc finger and BTB domain-containing protein 17

## Sheet: Table S2
Differential expression analysis results (adjusted for age, sex, and smoking status) between PLHIV and HCs from the discovery cohort.
Abbreviations: PLHIV= people living with HIV; HCs= healthy controls; Log2 FC= Log2 fold change
Proteins	Log2 FC	pvalue	FDR_pvalue
SEMA4C	-0.714124	2.14429e-36	2.80687e-33
LGALS4	1.15353	1.85019e-33	1.21095e-30
KLRD1	1.01618	2.69732e-30	1.17693e-27
CRTAM	0.939824	3.05669e-25	1.0003e-22
SF3B4	-1.23021	1.29026e-22	3.3779e-20
FCRL6	1.06349	1.71599e-21	3.74373e-19
REG4	0.821184	3.38921e-21	6.33782e-19
GZMA	0.597091	1.53021e-20	2.50381e-18
FABP1	1.43343	2.31064e-20	3.3607e-18
GDF15	0.830864	4.48691e-20	5.87337e-18
DNMBP	0.747224	6.06928e-20	7.22244e-18
LYN	-1.06122	1.56644e-19	1.70872e-17
LRMP	1.0295	1.41693e-18	1.42674e-16
CST3	0.425918	3.21989e-18	3.01059e-16
AGR2	1.27711	4.1748e-18	3.64321e-16
RBP2	1.08831	8.39542e-18	6.8685e-16
PCSK9	0.825259	1.35786e-17	1.04556e-15
LAT2	-1.06818	4.15696e-17	3.02303e-15
ITM2A	-0.798707	9.23968e-17	6.36565e-15
EPS8L2	0.493082	1.35279e-16	8.85402e-15
CCL21	0.566323	1.48836e-16	9.27742e-15
DPT	0.415834	7.72024e-16	4.59355e-14
SCARF1	0.460171	8.60979e-16	4.90009e-14
LGALS9	0.45347	2.59428e-15	1.3603e-13
CD27	0.580551	2.59798e-15	1.3603e-13
FABP2	1.06496	3.49579e-15	1.76e-13
FBP1	1.32654	3.89447e-15	1.8881e-13
LY9	0.413771	5.66592e-15	2.63945e-13
COL18A1	0.371329	5.84752e-15	2.63945e-13
CSTB	0.477231	8.5684e-15	3.73868e-13
REG1A	0.699586	9.8565e-15	4.16199e-13
NFATC1	0.790359	1.45141e-14	5.93717e-13
SPINK1	0.566793	1.66123e-14	6.58955e-13
CNST	1.03085	2.22339e-14	8.56005e-13
REG1B	0.747521	2.79607e-14	1.04573e-12
DDC	0.765244	4.10487e-14	1.49258e-12
THOP1	0.430203	5.17028e-14	1.82916e-12
AGRN	0.461596	6.10279e-14	2.10225e-12
DCTPP1	0.41991	7.88238e-14	2.64565e-12
SEPTIN9	-0.331697	1.58401e-13	5.18367e-12
IKBKG	0.832296	2.08174e-13	6.64634e-12
MAP3K5	1.16594	2.78998e-13	8.69543e-12
KIR2DL3	0.975317	3.41664e-13	1.04009e-11
CCL25	0.68622	3.55983e-13	1.05905e-11
CRACR2A	0.87376	3.86364e-13	1.12389e-11
DLL1	0.398362	4.0833e-13	1.16197e-11
REG3A	0.883947	5.50637e-13	1.53358e-11
SUSD1	0.614699	8.83611e-13	2.40007e-11
CKMT1A_CKMT1B	1.10355	8.98422e-13	2.40007e-11
XG	0.415696	1.06167e-12	2.77946e-11
BACH1	0.544126	1.2608e-12	3.23606e-11
RARRES2	0.602652	1.5081e-12	3.79635e-11
PPP1R9B	-1.00021	1.75164e-12	4.32623e-11
CDH1	0.413195	1.8847e-12	4.56865e-11
ARHGEF12	0.846646	1.98776e-12	4.73087e-11
CTSL	0.389355	2.15929e-12	5.01101e-11
CTSZ	0.42056	2.18203e-12	5.01101e-11
CTSS	0.292165	2.39855e-12	5.41327e-11
GNLY	0.62849	2.85547e-12	6.33526e-11
CSF1	0.339382	3.05653e-12	6.66833e-11
MIA	0.46221	3.108e-12	6.66946e-11
VCAM1	0.315622	6.30526e-12	1.31704e-10
GFER	0.524099	6.33872e-12	1.31704e-10
MMP12	0.659408	6.84899e-12	1.40083e-10
HYAL1	0.287834	8.20334e-12	1.65203e-10
PLA2G15	0.318103	9.5491e-12	1.8939e-10
EFNA4	0.364221	1.11758e-11	2.18346e-10
TBC1D5	0.79105	1.34528e-11	2.56818e-10
CD74	0.380031	1.35374e-11	2.56818e-10
FABP5	0.609804	1.82775e-11	3.41788e-10
VSIG4	0.431793	1.85415e-11	3.41843e-10
TCN2	0.372284	2.11814e-11	3.83345e-10
SMPD1	0.594031	2.13783e-11	3.83345e-10
CD59	0.269523	2.52781e-11	4.47149e-10
CD48	0.36787	2.71112e-11	4.7318e-10
FAM3C	0.348418	3.22154e-11	5.54868e-10
GZMH	0.797033	4.69323e-11	7.97848e-10
P4HB	0.430783	4.94288e-11	8.25816e-10
BMP4	0.840758	4.98391e-11	8.25816e-10
PRSS2	0.516294	5.18696e-11	8.48717e-10
ASAH2	0.574833	7.22907e-11	1.16825e-09
IL18BP	0.338884	7.77987e-11	1.24193e-09
CCL11	0.394986	9.87602e-11	1.55755e-09
ANG	0.352321	1.12775e-10	1.7574e-09
IGFBP4	0.445107	1.39051e-10	2.14138e-09
SMOC2	0.488604	1.45608e-10	2.21629e-09
HGS	-0.699663	1.64384e-10	2.47331e-09
CD8A	0.71047	1.99433e-10	2.96657e-09
BCR	0.688814	2.0854e-10	3.06719e-09
CALCOCO1	1.1155	2.13016e-10	3.0982e-09
RELT	0.33688	2.4649e-10	3.54566e-09
RETN	0.484361	2.6652e-10	3.79211e-09
ADAMTS15	0.866748	2.89575e-10	4.07585e-09
LGALS7_LGALS7B	0.504657	2.97281e-10	4.13979e-09
ADA2	0.44325	4.7032e-10	6.48052e-09
TNFRSF10A	0.376645	5.41671e-10	7.38591e-09
GFRA1	0.317465	8.20094e-10	1.1067e-08
BST2	0.566625	8.74899e-10	1.16861e-08
NME3	0.253269	1.17652e-09	1.55562e-08
CD160	0.479577	1.20937e-09	1.56321e-08
NFASC	0.300476	1.21651e-09	1.56321e-08
TJAP1	0.62929	1.22968e-09	1.56321e-08
CTSF	0.392091	1.23003e-09	1.56321e-08
DSC2	0.356801	1.38783e-09	1.7468e-08
CD274	0.333256	1.40966e-09	1.75738e-08
IL1R1	0.24645	1.48334e-09	1.83179e-08
CD302	0.36101	1.5224e-09	1.86245e-08
C4BPB	0.427261	1.5868e-09	1.92325e-08
CD99	0.21585	1.65627e-09	1.97532e-08
COL6A3	0.371369	1.65993e-09	1.97532e-08
DNAJB1	-0.814344	2.27845e-09	2.68692e-08
TAFA5	0.40778	2.41441e-09	2.82184e-08
PLAUR	0.333801	2.56226e-09	2.96728e-08
MZB1	0.555719	2.58418e-09	2.96728e-08
CXCL8	0.501871	2.67814e-09	3.03382e-08
IL32	0.429039	2.68849e-09	3.03382e-08
FETUB	0.338737	2.74529e-09	3.07144e-08
AMBP	0.217452	2.88756e-09	3.20324e-08
KLK14	0.4859	3.26985e-09	3.59684e-08
AGR3	0.524707	3.71041e-09	4.04744e-08
CCL20	0.829612	3.82701e-09	4.14013e-08
GGH	0.338593	3.85932e-09	4.14086e-08
LY6D	0.377616	4.07494e-09	4.33666e-08
TFF2	0.593554	5.12323e-09	5.40831e-08
EFEMP1	0.32017	5.6179e-09	5.88306e-08
CXCL9	0.702491	6.96568e-09	7.23657e-08
CD69	0.821942	7.45873e-09	7.68777e-08
TFF1	0.756236	7.86903e-09	8.04731e-08
CD14	0.587088	7.97553e-09	8.093e-08
CTSH	0.746393	8.22159e-09	8.26856e-08
RP2	-0.339389	8.27488e-09	8.26856e-08
CCL16	0.509841	8.84233e-09	8.76864e-08
PRDX5	0.68588	8.93987e-09	8.79871e-08
IFNL1	0.648772	9.17979e-09	8.96742e-08
CORO1A	0.91518	9.50535e-09	9.21667e-08
TNFSF13B	0.288347	1.04849e-08	1.00917e-07
CD46	0.25202	1.05949e-08	1.00967e-07
TNFRSF14	0.283996	1.06443e-08	1.00967e-07
BIN2	0.653553	1.11994e-08	1.05468e-07
SPON1	0.340349	1.17857e-08	1.10197e-07
TNFRSF13B	0.323163	1.47349e-08	1.36794e-07
DAPP1	-1.08258	1.82238e-08	1.67993e-07
TMSB10	0.708959	2.01458e-08	1.84412e-07
HAVCR2	0.307958	2.58246e-08	2.34753e-07
ERBIN	-0.740951	2.68963e-08	2.41348e-07
LCN2	0.329199	2.69189e-08	2.41348e-07
HSPG2	0.247095	2.74059e-08	2.44043e-07
PPP3R1	-0.337528	2.80835e-08	2.48387e-07
WISP2	0.523002	2.87485e-08	2.52562e-07
PON2	0.314748	2.92514e-08	2.53738e-07
CHRDL1	0.446821	2.92701e-08	2.53738e-07
ICAM1	0.292473	2.99073e-08	2.57557e-07
TGFBI	0.27558	3.50174e-08	2.99593e-07
ADM	0.435336	3.59637e-08	3.05692e-07
DCBLD2	0.331025	3.70033e-08	3.12499e-07
C1QA	0.233721	3.87857e-08	3.24111e-07
PILRA	0.401104	3.88735e-08	3.24111e-07
INPP1	0.330597	4.75516e-08	3.93956e-07
TINAGL1	0.265853	4.85301e-08	3.9692e-07
IL13RA1	0.216257	4.87145e-08	3.9692e-07
COLEC12	0.283875	4.88191e-08	3.9692e-07
SMPDL3A	0.590578	5.05975e-08	4.0884e-07
ROBO1	0.247313	5.11958e-08	4.11136e-07
CANT1	0.237074	5.35418e-08	4.27355e-07
CES3	0.972993	5.99071e-08	4.75263e-07
PLXNB2	0.237368	6.51438e-08	5.13694e-07
ADGRG1	0.661789	6.66061e-08	5.2208e-07
PTGDS	0.282239	6.8908e-08	5.36908e-07
PGF	0.225373	7.56729e-08	5.86129e-07
IL18	0.379399	7.65535e-08	5.89462e-07
SERPINB8	0.401035	7.73096e-08	5.91803e-07
EPHA2	0.284205	9.26107e-08	7.04811e-07
CTSO	0.324528	9.49394e-08	7.18356e-07
ANGPT1	-0.785586	1.10461e-07	8.30999e-07
RRM2	0.451905	1.15594e-07	8.61065e-07
SPINK4	0.58207	1.15773e-07	8.61065e-07
CCL14	0.330498	1.34269e-07	9.92982e-07
GRN	0.23729	1.35961e-07	9.99846e-07
IL2RA	0.360081	1.46222e-07	1.0693e-06
LRP11	0.32916	1.64415e-07	1.19566e-06
FGFR2	0.21366	1.90645e-07	1.37875e-06
IL15	0.263163	1.93167e-07	1.38932e-06
CASC4	0.24024	1.97667e-07	1.41392e-06
BGN	0.713754	2.13037e-07	1.5111e-06
PIK3IP1	0.234958	2.13562e-07	1.5111e-06
GCNT1	0.308497	2.3334e-07	1.64016e-06
TNFRSF1B	0.308805	2.34309e-07	1.64016e-06
LAMP3	0.455343	2.36325e-07	1.64547e-06
ACP5	0.298787	2.45262e-07	1.6952e-06
FOLR2	0.249689	2.46056e-07	1.6952e-06
PRCP	0.267265	2.51234e-07	1.72181e-06
WFDC2	0.361573	2.65134e-07	1.8076e-06
PAM	0.267604	2.68471e-07	1.82088e-06
GGT1	0.457595	2.73737e-07	1.84702e-06
LAIR1	0.336602	2.75576e-07	1.84989e-06
ACY1	0.58248	3.10163e-07	2.07145e-06
SCARB2	0.244564	3.2644e-07	2.16909e-06
CCL22	0.542738	3.56215e-07	2.35497e-06
TRAF2	0.473542	3.58587e-07	2.35875e-06
NCK2	-0.644304	3.66627e-07	2.39957e-06
SLAMF6	0.270528	4.13502e-07	2.69291e-06
LGALS3	0.255181	4.29195e-07	2.77067e-06
SEMA7A	0.244967	4.29676e-07	2.77067e-06
PIGR	0.315844	4.33181e-07	2.77958e-06
NOTCH1	0.16877	4.35744e-07	2.78238e-06
HEXIM1	0.519336	4.57324e-07	2.906e-06
MPIG6B	0.693442	4.64434e-07	2.93693e-06
CKAP4	0.227455	4.69909e-07	2.95727e-06
SPINK6	0.419094	5.69142e-07	3.56463e-06
CPM	0.3338	5.9074e-07	3.68228e-06
CEACAM1	0.193044	6.07372e-07	3.76801e-06
CCL3	0.390298	6.40371e-07	3.95399e-06
NBL1	0.251435	6.46284e-07	3.97177e-06
IGSF8	0.260419	7.4632e-07	4.56511e-06
SEMA3F	0.255259	7.64871e-07	4.65682e-06
PLA2G1B	0.34672	8.02289e-07	4.86202e-06
EPHB4	0.216837	8.24352e-07	4.9727e-06
FKBP5	-0.656454	8.59024e-07	5.15808e-06
IL4R	-0.370509	9.10716e-07	5.4435e-06
MDK	0.31342	9.38109e-07	5.58175e-06
IFNLR1	0.274014	1.08334e-06	6.41673e-06
SH2D1A	0.366113	1.1219e-06	6.61516e-06
EBAG9	-0.619739	1.15307e-06	6.75216e-06
F7	0.254746	1.16018e-06	6.75216e-06
CD93	0.261717	1.16061e-06	6.75216e-06
IGFBP6	0.269523	1.18423e-06	6.85908e-06
TNFRSF12A	0.345764	1.20583e-06	6.95343e-06
JAM2	0.229853	1.21693e-06	6.98668e-06
SPRY2	-0.572211	1.33011e-06	7.6031e-06
LTA4H	-0.407766	1.41655e-06	8.06204e-06
DDR1	0.189787	1.43662e-06	8.14085e-06
EFNA1	0.211832	1.44463e-06	8.15092e-06
CLEC14A	0.248875	1.50374e-06	8.44804e-06
NOMO1	0.185047	1.65081e-06	9.23466e-06
IL18R1	0.28838	1.66277e-06	9.26196e-06
SUGT1	-0.516877	1.9303e-06	1.07066e-05
NTF3	0.455697	1.98152e-06	1.09443e-05
QPCT	0.225742	2.05641e-06	1.13103e-05
RAB37	-0.659756	2.09837e-06	1.14928e-05
TNFSF13	0.24683	2.12879e-06	1.16108e-05
WNT9A	0.278008	2.18705e-06	1.1879e-05
EDA2R	0.318519	2.25592e-06	1.21904e-05
C1QTNF1	0.502173	2.26301e-06	1.21904e-05
SDC4	-0.62395	2.3821e-06	1.27794e-05
AREG	0.362542	2.4357e-06	1.30136e-05
LAMP2	0.168147	2.51092e-06	1.3361e-05
DKK4	0.454749	2.5469e-06	1.34975e-05
TGFBR2	0.251642	2.59525e-06	1.36983e-05
CGA	0.517623	2.69e-06	1.41414e-05
MAP4K5	-0.607721	2.72562e-06	1.42714e-05
ITGB1BP2	-0.685764	2.82307e-06	1.47227e-05
MERTK	0.230596	2.96383e-06	1.53955e-05
IGFBP7	0.265101	3.00315e-06	1.5538e-05
FAM3B	0.28641	3.05025e-06	1.57196e-05
DTX3	0.219058	3.20701e-06	1.6415e-05
LTBR	0.237258	3.21027e-06	1.6415e-05
ADAM8	0.236888	3.60382e-06	1.83556e-05
CD1C	0.201783	3.70856e-06	1.88159e-05
ACE2	0.457205	3.92514e-06	1.98379e-05
HS6ST1	0.279799	3.97844e-06	2.00299e-05
TFF3	0.475801	4.00018e-06	2.00622e-05
F11R	0.333767	4.15704e-06	2.07694e-05
CREG1	0.304883	4.26237e-06	2.12146e-05
CXCL11	0.549433	4.51515e-06	2.23876e-05
FSTL3	0.256446	4.53527e-06	2.24025e-05
LILRB4	0.314569	4.70077e-06	2.31327e-05
GYS1	0.754209	4.9518e-06	2.42768e-05
B4GALT1	0.270968	5.12858e-06	2.50497e-05
ASGR1	0.239081	5.23103e-06	2.54551e-05
STAT5B	-0.840587	5.53322e-06	2.68259e-05
CD244	0.195852	5.65188e-06	2.72305e-05
TNFRSF8	0.350254	5.65828e-06	2.72305e-05
CDH2	0.370891	5.79771e-06	2.77993e-05
CTSD	0.21045	5.82996e-06	2.78519e-05
UXS1	0.457732	6.00995e-06	2.86074e-05
MARCO	0.205983	6.10921e-06	2.89745e-05
KLK6	0.238643	6.23505e-06	2.94646e-05
BPIFB1	0.474574	6.29396e-06	2.96359e-05
KLK11	0.221174	6.68308e-06	3.13554e-05
FAS	0.268882	6.87805e-06	3.21135e-05
LGMN	0.268774	6.91474e-06	3.21135e-05
THBD	0.228125	6.92445e-06	3.21135e-05
WFDC12	0.425616	6.94279e-06	3.21135e-05
CD79B	0.332112	7.46658e-06	3.44146e-05
CA4	0.197715	7.63674e-06	3.50754e-05
OGN	0.320836	7.88687e-06	3.60976e-05
ITGB2	0.233063	8.05008e-06	3.67162e-05
NPDC1	0.250019	8.24477e-06	3.74736e-05
KLB	0.500259	8.61935e-06	3.90406e-05
ANGPTL3	0.294715	8.86612e-06	4.00198e-05
NCF2	-0.391466	9.34956e-06	4.20569e-05
CCL15	0.341307	9.49383e-06	4.25597e-05
MUC13	0.364166	9.71778e-06	4.34149e-05
CRLF1	0.254327	9.92019e-06	4.41685e-05
TPP1	0.370342	9.99264e-06	4.43402e-05
TNFRSF9	0.301029	1.01725e-05	4.49857e-05
BTN2A1	0.2143	1.03234e-05	4.54996e-05
CD5	0.24843	1.05648e-05	4.64071e-05
DAB2	-0.599065	1.06542e-05	4.66435e-05
IL10RB	0.220161	1.09547e-05	4.77988e-05
CD40	0.325502	1.17528e-05	5.1111e-05
MOG	0.249148	1.22304e-05	5.3012e-05
SIRT2	-0.553803	1.24471e-05	5.37731e-05
ICAM3	0.197227	1.35147e-05	5.81931e-05
IGFBP2	0.490828	1.40298e-05	6.02131e-05
TNC	0.351387	1.50248e-05	6.42727e-05
OSMR	0.15586	1.56352e-05	6.66661e-05
C2	0.229166	1.57702e-05	6.70232e-05
MMP10	0.389605	1.59849e-05	6.75591e-05
TIMP1	0.199708	1.59995e-05	6.75591e-05
MITD1	-0.598279	1.69488e-05	7.13376e-05
LILRB2	0.270804	1.70196e-05	7.14058e-05
RNASET2	0.204454	1.74034e-05	7.27828e-05
AMY2B	0.346013	1.76609e-05	7.36246e-05
ACVRL1	0.222212	1.78352e-05	7.4115e-05
TFPI2	0.25473	1.87582e-05	7.7704e-05
PLAT	0.439673	1.90311e-05	7.85857e-05
ITGA5	0.193421	1.93917e-05	7.98229e-05
NRP1	0.213878	2.05619e-05	8.43749e-05
FCRL5	0.397087	2.06782e-05	8.45866e-05
LRIG1	0.252006	2.07999e-05	8.48194e-05
SCARA5	0.226071	2.08905e-05	8.49244e-05
FABP4	0.382514	2.13964e-05	8.67119e-05
RHOC	-0.658034	2.2341e-05	9.0133e-05
CDSN	0.292136	2.23783e-05	9.0133e-05
COMP	0.252382	2.28445e-05	9.17284e-05
CDKN1A	-0.583037	2.40554e-05	9.62952e-05
ANXA10	0.548573	2.4296e-05	9.69618e-05
ANGPTL1	0.205729	2.46522e-05	9.80845e-05
MLN	0.591165	2.62405e-05	0.000104087
NEFL	0.298906	2.66306e-05	0.000105316
NECTIN2	0.216585	2.70566e-05	0.000106169
CXCL10	0.498869	2.70859e-05	0.000106169
MANSC1	0.219098	2.70897e-05	0.000106169
NUCB2	0.201331	3.0102e-05	0.000117623
CD83	0.263804	3.074e-05	0.000119758
KRT19	0.442465	3.13984e-05	0.00012196
TNFRSF19	0.22848	3.18936e-05	0.000123517
GSTA1	0.66903	3.21004e-05	0.000123951
PILRB	0.385006	3.26594e-05	0.000125739
RBP5	0.379403	3.27792e-05	0.00012583
LILRB1	0.191546	3.35913e-05	0.00012857
THBS4	0.35004	3.42854e-05	0.000130844
INHBC	0.300643	3.59845e-05	0.00013659
PLA2G10	0.391586	3.59997e-05	0.00013659
PODXL2	0.207547	3.62339e-05	0.000137081
HTRA2	0.330762	3.81142e-05	0.00014378
ALPP	0.861716	3.83902e-05	0.000144404
CHRDL2	0.394232	3.94861e-05	0.000148101
SCARF2	0.193671	4.10317e-05	0.000153458
CD300LF	0.367232	4.29559e-05	0.000160197
RAD23B	-0.24024	4.43539e-05	0.000164941
SIGLEC1	0.29234	4.62091e-05	0.000171353
PI3	0.360072	4.73496e-05	0.000174999
SORCS2	0.307988	4.74596e-05	0.000174999
PCOLCE	0.286045	4.83614e-05	0.000177823
PDCD6	0.533454	4.93252e-05	0.000180859
MFAP5	0.308351	5.04858e-05	0.000184598
CPA1	0.388493	5.40262e-05	0.000196568
ST6GAL1	0.236919	5.406e-05	0.000196568
PVR	0.23682	5.49317e-05	0.000199184
HGF	0.252107	5.53756e-05	0.000200239
BCAM	0.151505	5.8578e-05	0.000211236
PPCDC	0.251213	6.04456e-05	0.000217371
KLK8	0.259786	6.22325e-05	0.000223041
CCL2	0.254539	6.24891e-05	0.000223041
HCLS1	-0.455294	6.25333e-05	0.000223041
SIGLEC5	0.689971	6.4032e-05	0.000227766
GPC5	-0.328778	6.48113e-05	0.000229913
VWA1	0.279978	6.5726e-05	0.000232528
SLITRK2	0.281351	7.29479e-05	0.000257382
TNFRSF11B	0.214177	7.67504e-05	0.000270071
TNFRSF10B	0.304366	7.82785e-05	0.000274709
IGF2R	0.165639	7.93003e-05	0.000277551
SPINT1	0.177395	8.04678e-05	0.000280886
CD2AP	0.383267	8.47159e-05	0.000294928
LAG3	0.273177	8.83629e-05	0.000306809
CRIM1	0.163152	9.01508e-05	0.000312189
SPARC	-0.419418	9.5512e-05	0.000329882
SIRPB1	0.290141	9.58793e-05	0.000330279
CPB1	0.374412	9.8365e-05	0.000337952
PTPRS	0.193167	0.000101311	0.000347161
ITGB1	0.152565	0.000102537	0.000350445
TGFA	0.192184	0.000104408	0.000355912
CPA2	0.449446	0.000109102	0.000370948
OSCAR	0.23223	0.000111203	0.000377112
VASN	0.205045	0.000112399	0.00038018
ENG	0.1251	0.000113328	0.000382335
CDH5	0.194914	0.000114763	0.000386181
FOLR1	0.190417	0.000118578	0.000397661
PDGFRA	0.1761	0.000118782	0.000397661
MMP13	-0.226776	0.000119305	0.000398394
NPPC	0.387499	0.000119704	0.000398707
IFNGR1	0.148622	0.000120529	0.000400439
S100A16	0.322227	0.00012366	0.000409798
NRP2	0.199642	0.000126208	0.000416576
CXCL16	0.175203	0.000126341	0.000416576
PTPRF	0.218342	0.00013008	0.000427827
AMY2A	0.304943	0.000131799	0.000432392
CLMP	0.145892	0.000133775	0.000437358
TFPI	0.195511	0.000133981	0.000437358
TNFRSF1A	0.205593	0.000134746	0.000438418
CSF3	0.303841	0.000134975	0.000438418
CD6	0.340341	0.000135715	0.000438811
PLA2G2A	0.390447	0.000135767	0.000438811
CD55	0.162931	0.000137468	0.000443216
FLT3LG	0.215112	0.000138958	0.000446917
IL6ST	0.133667	0.000141792	0.00045417
PLAU	0.194559	0.000141907	0.00045417
ITGB7	0.273038	0.000151361	0.000483249
TARBP2	0.359569	0.000153323	0.00048832
NCS1	0.198368	0.000154191	0.000488719
S100P	-0.257944	0.000154387	0.000488719
SCG3	0.219302	0.000154771	0.000488719
CLPS	0.445537	0.000154941	0.000488719
ENTPD6	0.170842	0.000156507	0.000492471
CCL23	0.304553	0.000158727	0.000498259
FCGR3B	0.269124	0.000160423	0.000502377
TNFRSF4	0.239516	0.000163373	0.000510393
TXNRD1	0.238761	0.000175992	0.000548509
SLAMF8	0.310649	0.000179495	0.000558096
IL12RB1	0.226271	0.000185227	0.00057429
FLT4	0.217884	0.00018558	0.00057429
ARHGAP1	-0.212783	0.000186052	0.000574392
SFTPA2	0.344112	0.00020396	0.000628084
VEGFA	0.238751	0.000204403	0.000628084
IL16	0.214939	0.000206093	0.000631792
ENPP7	0.514321	0.00020859	0.000637953
CTRB1	0.319239	0.000213889	0.000652637
CHGB	0.258743	0.000215186	0.000654639
TNF	0.232797	0.000215546	0.000654639
MFGE8	0.265144	0.000216984	0.000657481
F2R	0.292032	0.000221588	0.000669882
SEMA4D	0.158723	0.000223251	0.000673353
TNFRSF11A	0.222263	0.000223983	0.000673472
TNFSF10	0.187835	0.000224319	0.000673472
PRTN3	0.25064	0.000229897	0.000688639
ADGRE2	0.196048	0.000231111	0.000690693
ZBTB17	0.218446	0.000234682	0.000699771
ERBB3	0.146849	0.000236952	0.000704933
LAYN	0.206782	0.000241844	0.000717854
DBI	0.309239	0.000244042	0.000722739
EPHA1	0.194889	0.000253924	0.00075031
SSC5D	0.275755	0.000259387	0.000764725
L1CAM	0.183102	0.000265967	0.000782361
SIGLEC6	0.194296	0.000274815	0.000806576
CD300C	0.211236	0.000278668	0.000816056
NECTIN4	0.21067	0.00027943	0.000816458
MEGF9	0.151039	0.00028874	0.000841784
CLEC4A	-0.227895	0.000291746	0.000848656
SPON2	0.214986	0.000301928	0.000876326
PROC	0.160012	0.000303991	0.000880364
DNAJA2	-0.502935	0.000322161	0.000929009
CRHBP	0.197883	0.000322208	0.000929009
CCN1	-0.505795	0.000356347	0.00102518
CD200R1	0.216942	0.000375677	0.00107838
CCL18	0.381852	0.000376485	0.00107838
PSMG3	-0.25832	0.000383971	0.00109742
MAVS	0.367002	0.000388664	0.00110841
CPXM1	-0.277687	0.000393794	0.0011206
ICAM2	0.190267	0.000395226	0.00112224
TNFRSF6B	0.330762	0.0004055	0.00114892
CTRC	0.378376	0.000408311	0.00115438
NAAA	0.340417	0.000416613	0.00117404
CD58	0.11725	0.000417058	0.00117404
FLI1	-0.349224	0.000428962	0.00120496
RGMA	0.190862	0.000429915	0.00120505
KLRB1	0.236058	0.0004317	0.00120747
CXCL17	0.409705	0.000433041	0.00120864
AXL	0.170688	0.000434418	0.0012099
SCGN	0.298542	0.000436646	0.00121352
SIRPA	0.330669	0.000438943	0.00121732
CTSC	0.251105	0.000453925	0.00125621
BAG3	0.274895	0.000468992	0.00129517
ADGRB3	0.199984	0.000496849	0.00136921
VAMP5	0.206581	0.000497955	0.00136938
STX4	0.301184	0.000499729	0.00136997
GALNT3	0.255592	0.000500263	0.00136997
CCL8	0.32577	0.000502227	0.00137057
MATN2	0.19838	0.000502579	0.00137057
F9	0.125426	0.000511251	0.00139133
WIF1	0.204599	0.000516946	0.00140391
ENO1	-0.41239	0.000521853	0.0014143
TXNDC15	0.166167	0.000540716	0.00146239
SCG2	0.225623	0.000541837	0.0014624
KDR	0.165998	0.000545942	0.00147045
SCAMP3	0.384831	0.000559004	0.00150254
WARS	-0.312521	0.000573195	0.00153753
FYB1	-0.504633	0.000590466	0.00158061
ITGB5	0.203247	0.00060233	0.00160908
CD97	0.18615	0.000645673	0.00172136
IDUA	0.24638	0.000657093	0.00174824
RGMB	0.173049	0.000661349	0.00175599
SEZ6L	0.180679	0.000663699	0.00175867
CA3	0.29079	0.00066963	0.0017708
CST6	0.267059	0.000672527	0.00177487
ENAH	0.245061	0.000700948	0.00184616
KYNU	0.300098	0.000704617	0.0018521
CDH3	0.198472	0.000711139	0.00186549
GKN1	0.146285	0.000732821	0.00191853
PDGFA	-0.389605	0.000749698	0.00195879
ERP44	-0.143773	0.000760196	0.00198226
PBLD	0.272406	0.000764822	0.00199036
CD163	0.23985	0.000784124	0.00203654
USP8	-0.352921	0.000787037	0.00204006
DECR1	-0.409974	0.0007961	0.00205948
CNTNAP2	0.250573	0.000800808	0.00206757
TBC1D23	0.372438	0.000816209	0.00210319
CXCL6	0.34498	0.000824218	0.00211965
GUCA2A	0.317547	0.000844878	0.00216852
LGALS1	0.190177	0.000891074	0.00228262
PDCD1	0.24116	0.000922886	0.00235949
BANK1	0.503079	0.000931255	0.00237624
TIA1	-0.362949	0.000952488	0.00242569
AKR1C4	0.26864	0.000968775	0.00246238
EIF4G1	0.521934	0.000972541	0.00246716
TEK	0.128465	0.000990035	0.00250669
EZR	0.134736	0.000999492	0.00252574
TREM2	0.299181	0.00101076	0.00254742
CRELD2	0.242802	0.00101196	0.00254742
TNFRSF21	0.16101	0.00103256	0.00259428
CDH17	0.385783	0.00104302	0.00261554
CHI3L1	0.402921	0.00105559	0.00263879
CELA3A	0.309228	0.00105632	0.00263879
HYOU1	0.133136	0.00106848	0.00266408
IQGAP2	0.235558	0.00111872	0.00278405
CA9	0.221404	0.00113101	0.00280928
BOC	0.122332	0.00114293	0.00283352
FURIN	0.215539	0.0011581	0.0028657
YES1	-0.424171	0.00116892	0.00288701
DAG1	0.186577	0.00117497	0.00289648
SLC39A14	0.197096	0.00127101	0.00312736
CST5	0.266654	0.00128669	0.00316
EPCAM	0.483105	0.00132203	0.00324071
CLEC10A	0.210548	0.00132598	0.0032443
GSTA3	0.439528	0.00134914	0.00329483
EREG	0.22961	0.00140518	0.0034253
CA14	0.19476	0.00141364	0.0034395
KRT18	0.424582	0.00143965	0.0034963
PDCD1LG2	0.266173	0.00146089	0.00354132
LILRB5	0.347921	0.00146434	0.0035431
KLK10	0.242037	0.00147673	0.0035665
STIP1	-0.276388	0.00149353	0.00360043
APLP1	0.280321	0.00152176	0.00366175
LBR	0.296895	0.00152549	0.00366398
INPPL1	0.318002	0.00152937	0.00366657
C2CD2L	0.17674	0.00153982	0.00368488
APOM	0.142667	0.0015457	0.0036922
SUSD2	0.180317	0.0015627	0.003726
BTN3A2	0.203477	0.00164787	0.00392194
REN	0.325145	0.0016616	0.00394742
SIGLEC7	0.142339	0.00167169	0.00396422
MAPK9	0.288735	0.00167647	0.00396835
CLEC5A	0.165597	0.001743	0.00411839
TYMP	0.29435	0.00176773	0.00416929
STK11	0.309676	0.00181181	0.00426558
PTS	0.302474	0.00189259	0.00444776
IRAK4	-0.426345	0.00194342	0.00455903
PRELP	0.154246	0.00197286	0.00461981
KRT5	0.241668	0.00204117	0.00477124
CBLN4	-0.254213	0.00207081	0.00483188
CD33	0.396873	0.00211221	0.00491972
ECE1	0.160688	0.00214964	0.00499801
ROR1	0.162259	0.00222039	0.00515335
PLIN3	0.190317	0.00224494	0.00520111
PRSS8	0.192192	0.00226351	0.00523486
IPCEF1	-0.37512	0.00227704	0.00525687
HAVCR1	0.321078	0.00228731	0.00527128
CLEC11A	0.209166	0.0023228	0.00534003
EGFL7	0.173721	0.0023253	0.00534003
NRCAM	0.184046	0.00234861	0.00538411
PXN	0.200932	0.00244247	0.0055895
EGFR	0.100142	0.0025067	0.00572647
ATOX1	0.271712	0.00264187	0.00602476
APP	-0.227719	0.00266802	0.00607381
ANGPTL4	0.233003	0.0027146	0.00616912
NELL2	0.138491	0.00274112	0.00621315
DEFA1_DEFA1B	0.205539	0.00274347	0.00621315
GALNT2	0.137718	0.002791	0.00630987
B4GAT1	0.142722	0.0028056	0.00633194
SLAMF7	0.265308	0.00288078	0.00649042
SDC1	0.205545	0.00289192	0.00650432
MCFD2	0.169836	0.00292887	0.00657615
TIMP4	0.194609	0.00294932	0.00661071
SKAP2	0.499809	0.00304165	0.00680602
PAMR1	0.160432	0.00305361	0.00682112
TNXB	0.135256	0.00306308	0.00683061
CXCL1	0.370952	0.0031083	0.00691506
ART3	0.167176	0.00311151	0.00691506
SUMF2	0.265574	0.00312384	0.00693069
PCDH17	0.206085	0.00324283	0.00718252
HBEGF	-0.301579	0.00328568	0.00726513
DDAH1	0.182802	0.00336912	0.00743706
TNR	-0.212484	0.00338226	0.00745351
FABP6	0.292464	0.00349522	0.00768949
ALCAM	0.0987676	0.0035122	0.00771388
PSIP1	0.233403	0.00355491	0.0077946
ADAMTS16	0.188184	0.00360286	0.00788654
THBS2	0.183022	0.00362407	0.00791972
NAMPT	0.22054	0.00364552	0.00795332
PEBP1	0.211054	0.00367946	0.00800301
KIRREL2	0.163549	0.00368053	0.00800301
HLA-E	0.156387	0.00376246	0.0081676
PDGFC	0.158392	0.00379929	0.00823389
THY1	0.141055	0.00381129	0.00824623
SIGLEC10	0.161202	0.0038389	0.00829228
ACAA1	0.354629	0.00385533	0.00831404
IGFBPL1	0.149831	0.00392718	0.00845506
ABHD14B	0.313361	0.00398344	0.00856211
SORD	0.397955	0.0040453	0.00868081
MILR1	0.239543	0.00411374	0.00881323
LRPAP1	0.20397	0.00433287	0.00926752
BAX	0.273996	0.00446704	0.00952473
LY96	0.164841	0.00446767	0.00952473
ICAM4	-0.262404	0.0045161	0.00961232
CD300E	0.211804	0.00470809	0.010004
ERBB2	0.133378	0.00471539	0.010004
BMP6	0.337453	0.00474833	0.0100576
ULBP2	0.156618	0.00485076	0.0102579
MMP1	0.389764	0.00508247	0.0107182
METAP1D	-0.316328	0.0050848	0.0107182
BID	0.36875	0.00511427	0.010763
DKK3	0.142792	0.00515517	0.0108316
PTPRN2	0.170574	0.0051821	0.0108708
ALDH1A1	0.269569	0.00524337	0.010975
ANPEP	0.124006	0.00524855	0.010975
PDGFB	-0.413479	0.00534306	0.0111548
MMP3	0.216605	0.00550584	0.0114763
FUT3_FUT5	0.218394	0.00556473	0.0115807
HNMT	0.236444	0.00560423	0.0116443
F3	0.128292	0.00564066	0.0117015
LBP	0.259194	0.00568172	0.011768
CXCL14	0.349912	0.00576181	0.011915
SIGLEC9	0.135511	0.00588136	0.0121431
NCAM1	0.149584	0.00595054	0.0122665
ADAM23	0.160291	0.00609859	0.012552
PPIB	0.346327	0.00613486	0.0126068
CPPED1	0.240974	0.00615494	0.0126282
VWC2	0.185124	0.00619955	0.0126999
MME	0.308411	0.00621506	0.0127117
NUDT5	0.18498	0.00629474	0.0128546
NXPH1	0.157101	0.00635841	0.0129557
MGMT	-0.463534	0.00636405	0.0129557
PEAR1	0.109769	0.00638304	0.0129742
STC2	0.21271	0.00643502	0.0130596
DFFA	-0.232991	0.00652839	0.0132286
DCXR	0.294555	0.00654515	0.013242
GPR37	0.29188	0.00661693	0.0133666
CDON	0.15216	0.00681153	0.0137385
CD99L2	0.117808	0.00687274	0.0138215
LTBP2	0.138914	0.00687382	0.0138215
CD40LG	-0.297643	0.00691489	0.0138828
ANXA5	0.126935	0.00693924	0.0139104
IL15RA	0.16238	0.00697239	0.0139554
IL10	0.373612	0.00704628	0.0140818
PTPRM	0.129487	0.00719309	0.0143533
SULT2A1	0.353587	0.00724692	0.0144387
IL1RAP	0.191595	0.00732081	0.0145637
TXLNA	0.309156	0.00736787	0.0146334
HMOX1	0.243809	0.00738086	0.0146334
NPY	-0.306588	0.00738936	0.0146334
CCN2	-0.197121	0.00740274	0.0146377
ANGPT2	0.171018	0.00766729	0.015138
LILRA5	0.153215	0.00773588	0.0152504
GPC1	0.127119	0.00776304	0.0152809
CXCL5	0.469937	0.00777521	0.0152819
PARP1	0.201309	0.0079199	0.015543
RSPO3	0.163238	0.00809128	0.0158555
CLEC7A	0.192255	0.00812364	0.0158951
NOS1	0.260845	0.00828965	0.0161958
CXADR	0.26255	0.00850526	0.0165922
IL1RN	0.226055	0.00900343	0.0175379
PDGFRB	0.144037	0.00903246	0.0175683
CXCL3	0.394608	0.00904844	0.0175733
FGF5	0.168282	0.00940874	0.0182399
IL6R	0.157358	0.00942307	0.0182399
IL17D	0.206686	0.00943347	0.0182399
DBNL	0.357805	0.00950465	0.0183504
CES1	0.300428	0.00980948	0.0189111
SCLY	0.215109	0.0100815	0.019407
CDNF	0.133739	0.0101523	0.0194928
ROBO2	0.110204	0.0101559	0.0194928
SLITRK6	0.137994	0.010641	0.0203939
LHB	0.329333	0.0107318	0.0205379
WFIKKN2	0.148689	0.0107718	0.0205843
CAPG	0.231702	0.0107915	0.020592
TMPRSS15	0.30821	0.0108832	0.0207367
RTBDN	0.139739	0.0109684	0.0208687
CIAPIN1	0.228512	0.0112313	0.0213378
TBCB	-0.372305	0.0116377	0.022078
MB	0.200812	0.0119347	0.0226086
CD209	0.163916	0.0123314	0.0233262
ARSA	0.167154	0.012505	0.0236205
SLAMF1	0.21759	0.0128284	0.0241966
WASF1	0.224269	0.0129967	0.0244787
IL17A	0.251098	0.0132141	0.0248524
COL9A1	-0.253445	0.0137284	0.0257827
CNDP1	-0.232731	0.0140503	0.0263494
CLEC6A	0.181407	0.0142205	0.0266303
OGFR	0.169092	0.0143372	0.0268105
FCGR2A	0.252066	0.0144304	0.0269464
TBL1X	-0.258185	0.0147376	0.0274808
ADAM15	0.119676	0.0148075	0.0275719
PGLYRP1	0.170453	0.0150184	0.0279248
NDUFS6	-0.360821	0.0154391	0.0286664
TGFB1	0.12638	0.0155456	0.0288232
EIF4EBP1	0.237547	0.0155685	0.0288249
RSPO1	0.163167	0.0157022	0.0290029
IL17RA	0.189071	0.015709	0.0290029
CX3CL1	0.153142	0.0157366	0.029013
CLPP	-0.329355	0.0157774	0.0290473
ATG4A	-0.162851	0.0160056	0.0294194
CEACAM5	0.255723	0.0160406	0.0294194
STX8	0.149131	0.0160469	0.0294194
NFKBIE	0.130413	0.0163086	0.0298572
NOTCH3	0.13806	0.0165749	0.0303024
CRH	-0.343516	0.016604	0.0303132
CLIP2	-0.392726	0.0169725	0.0309428
PRKAR1A	0.339359	0.017163	0.0312468
AGER	0.167527	0.0173516	0.0315462
CTSB	0.186445	0.0176377	0.0320218
LILRA2	0.138579	0.0182099	0.0330148
CFC1	0.150789	0.0182532	0.0330476
TYRO3	0.113338	0.0184687	0.0333916
TRIAP1	0.168997	0.018535	0.0334652
MSRA	0.209934	0.0186209	0.033574
TNFSF11	-0.251572	0.0186829	0.0336395
DNER	0.112869	0.0192	0.0345231
CD164	0.083914	0.0193719	0.0347844
RBKS	0.207462	0.0194178	0.034819
STC1	0.187837	0.0195849	0.0350706
CRTAC1	0.112309	0.0196291	0.0351019
SLIT2	0.151506	0.0197489	0.0352678
CDCP1	0.17759	0.0209701	0.0373844
LRRC25	0.150183	0.0209913	0.0373844
GGT5	0.09179	0.0219323	0.0390073
GALNT10	0.119446	0.0221965	0.0394237
TGM2	0.273171	0.0223512	0.0395934
GMPR	-0.219754	0.0223526	0.0395934
FGFBP1	0.12668	0.0227389	0.0402234
PLXNA4	0.286327	0.0229695	0.0405763
CD70	0.174002	0.0231425	0.0408201
CD4	0.136264	0.0231698	0.0408201
CHL1	0.119481	0.0233719	0.0411206
DCN	0.117346	0.0236338	0.0415257
EPO	0.28311	0.0237101	0.0416039
ENTPD5	0.0870015	0.0237817	0.0416737
ITGB6	0.115725	0.02408	0.0421399
PRTFDC1	-0.35365	0.0241783	0.0422555
GPNMB	0.130614	0.0243681	0.0425305
TIE1	0.134994	0.0245367	0.0427677
RAB6A	-0.287371	0.0247517	0.043085
LAT	-0.322719	0.0248332	0.0431695
FLRT2	0.113948	0.0250453	0.0434804
LIFR	0.10546	0.0251496	0.0436037
GUSB	0.221854	0.0252659	0.0437475
BRK1	-0.123292	0.0257259	0.0444851
C19orf12	0.240704	0.0257865	0.044531
PROK1	0.179437	0.0259069	0.0446801
COL1A1	0.105165	0.0263601	0.0454018
SSC4D	0.467523	0.0264179	0.0454062
NID2	-0.229897	0.026432	0.0454062
UBAC1	-0.124644	0.0271945	0.0466176
VEGFC	-0.154002	0.0272084	0.0466176
DSG3	0.135749	0.0275732	0.0471809
FCRL2	0.177338	0.0279366	0.0476853
GAL	-0.260929	0.0279409	0.0476853
GLOD4	0.129008	0.0281823	0.0480346
SELP	-0.141871	0.0282474	0.0480831
SOD2	0.130604	0.0283459	0.0481881
IGSF3	0.12994	0.028609	0.0485723
PAG1	0.140597	0.0290896	0.0493243
ALDH3A1	0.260171	0.029214	0.0494711
SERPINA9	0.287817	0.0301188	0.0509373
LAMA4	0.121321	0.0302021	0.0510123
PTPN6	-0.317617	0.0305842	0.0515911
PLPBP	0.219635	0.0313298	0.0527808
DPP10	0.144058	0.0315482	0.0530805
CNTN5	-0.134692	0.0316294	0.0531487
SPP1	0.218169	0.0317388	0.0532643
TXNDC5	0.171965	0.0320936	0.0537906
LDLR	0.193186	0.0328244	0.0549452
AGXT	0.244491	0.0330001	0.0551688
FAP	0.0980636	0.0336208	0.0561347
NPTXR	0.134897	0.0337019	0.0561985
GFRA3	0.105542	0.0340129	0.0566449
XCL1	0.187641	0.034312	0.0570479
PTN	0.160773	0.0343421	0.0570479
GPA33	0.443711	0.0349414	0.0579699
MEPE	0.149769	0.035011	0.0580119
LPL	0.203657	0.0356302	0.0589632
CR2	0.154707	0.0358109	0.0591875
EPHB6	0.116926	0.0361797	0.0597216
CCN3	0.138552	0.0372174	0.0613572
CDC37	0.215208	0.0378058	0.0622488
CLSTN2	0.135727	0.0379255	0.0623674
CRIP2	-0.116571	0.0394235	0.0647494
AMIGO2	0.0913363	0.0397949	0.0652161
HMOX2	0.112141	0.0398196	0.0652161
GALNT7	0.0862457	0.0398571	0.0652161
NT5C3A	-0.280191	0.0399479	0.0652832
EBI3_IL27	0.101268	0.040594	0.0661982
CCL7	0.16918	0.040609	0.0661982
ERBB4	0.0896262	0.0411054	0.0669241
TPPP3	0.170333	0.0413363	0.0672164
MET	0.0808302	0.0414308	0.0672865
VPS53	-0.165597	0.0420624	0.0681492
GPKOW	0.063286	0.0420661	0.0681492
TDGF1	0.595027	0.0424064	0.0686155
IFNGR2	0.161867	0.0436968	0.0706162
TREML2	0.119848	0.0440827	0.071152
SERPINB1	0.138564	0.0444382	0.0716375
GH1	0.585677	0.044518	0.0716527
CDHR1	0.118902	0.0445572	0.0716527
LTBP3	0.187712	0.0451243	0.0724757
FXN	-0.236845	0.0453972	0.0728247
MPO	0.1087	0.0460273	0.0737451
ANGPTL2	0.159584	0.0463213	0.0741253
SRC	0.321702	0.0468284	0.0748453
IL12B	0.191435	0.0478099	0.0763209
CA12	0.106009	0.0490374	0.0781851
LIF	0.136053	0.0495863	0.0789618
ADH4	0.275629	0.0496452	0.0789618
PRDX6	0.177173	0.0500001	0.0794297
FUCA1	0.248633	0.0503663	0.0799145
RRM2B	-0.150746	0.0512531	0.0812232
CD200	0.094202	0.0522666	0.082729
ISLR2	0.103309	0.0528291	0.0835185
IL20RA	0.113406	0.0531176	0.0838732
TGFBR3	0.177928	0.0532153	0.0839264
CEACAM8	0.133837	0.0547464	0.0862371
PON3	0.103987	0.0548768	0.0862737
MEP1B	0.325034	0.0549014	0.0862737
FCRLB	0.171179	0.0563258	0.0884059
LXN	0.160636	0.0572338	0.0897235
ZBTB16	0.144528	0.0581095	0.0909873
CCS	-0.135974	0.0593209	0.0927731
QDPR	0.119376	0.0603343	0.0942454
SCP2	-0.225277	0.0605478	0.0944661
VCAN	0.0907794	0.062196	0.0969221
MASP1	0.122324	0.0625913	0.0973966
CNTN1	0.0895888	0.0626493	0.0973966
PCDH1	0.0667182	0.0627386	0.0974198
CPVL	0.12753	0.0632995	0.0981743
TNFSF12	0.100204	0.0661124	0.102416
ADAM22	0.106005	0.067348	0.104134
PRKAB1	0.166473	0.0673807	0.104134
GLB1	0.120821	0.0702203	0.108394
CALB1	0.154304	0.0703151	0.108413
FCGR2B	0.134301	0.0716703	0.110372
DKK1	-0.159209	0.0729171	0.11216
CC2D1A	0.18006	0.0733289	0.112661
MVK	0.20968	0.0738414	0.113316
SELE	0.156754	0.0757032	0.116037
RNF41	-0.155416	0.0765236	0.117157
SNAP23	0.247968	0.0772869	0.118062
LSP1	0.122449	0.0772953	0.118062
HAGH	0.189501	0.0776119	0.118317
CCL27	0.184697	0.0776424	0.118317
S100A11	0.0914706	0.0781133	0.118896
UMOD	0.153762	0.078804	0.119808
CLEC4D	0.16555	0.0809357	0.122906
ICA1	0.155001	0.0826885	0.125422
S100A4	0.119163	0.0845705	0.128128
IL6	0.214552	0.0853215	0.129035
CES2	0.154984	0.0853662	0.129035
FCN2	0.139925	0.0860671	0.129945
SCGB3A2	0.215263	0.0868701	0.131006
SIAE	0.102419	0.0873977	0.13165
AOC3	0.0848751	0.0880154	0.132428
MEGF10	0.114707	0.0883154	0.132727
ENPP2	0.0767611	0.0892485	0.133975
CD276	0.104123	0.0895097	0.134213
LAP3	0.159896	0.0906598	0.135782
S100A12	-0.212446	0.0914161	0.136759
VPS37A	0.162818	0.092467	0.138173
GZMB	-0.174194	0.0930611	0.138902
CNTN4	0.0702351	0.0944397	0.140799
CTSV	-0.116472	0.0954327	0.142118
CRHR1	-0.12345	0.0988965	0.147061
STAMBP	-0.143558	0.0989766	0.147061
GFAP	0.108074	0.0997396	0.148026
CA5A	0.231991	0.100762	0.149221
EGF	0.24248	0.100773	0.149221
NDRG1	0.173904	0.101639	0.150054
RARRES1	0.072215	0.101662	0.150054
OSM	-0.221335	0.101679	0.150054
SOST	0.127203	0.102223	0.150579
PSMD9	0.122029	0.102265	0.150579
LRRN1	0.109535	0.103455	0.152161
COX5B	-0.183334	0.103924	0.152678
BTC	0.146647	0.108626	0.159407
NMNAT1	-0.122181	0.108752	0.159414
LHPP	0.146061	0.10899	0.159584
METAP2	-0.151406	0.109908	0.160749
MSLN	0.159758	0.110811	0.161887
LACTB2	0.133692	0.112665	0.164413
VSTM1	0.126011	0.11496	0.167575
POLR2F	0.0799114	0.115533	0.168223
VEGFD	0.1048	0.117289	0.17059
CXCL13	0.188913	0.117888	0.171271
ADA	0.088643	0.118061	0.171332
CASP2	0.126227	0.11843	0.171677
APBB1IP	0.0864024	0.118754	0.171957
SPINT2	0.16682	0.12002	0.173599
ITGA6	-0.156358	0.120441	0.174014
ACP6	0.170378	0.120691	0.174184
MANF	0.2857	0.120844	0.174212
NELL1	0.100893	0.126058	0.181373
MSR1	0.141305	0.126092	0.181373
GH2	0.362152	0.126233	0.181373
IVD	-0.100621	0.126365	0.181373
FABP9	0.130615	0.126827	0.181837
MSTN	0.128733	0.128062	0.183406
FKBP4	-0.0999476	0.129598	0.185403
ITIH3	0.101936	0.130951	0.187134
LYPD3	0.0898308	0.131259	0.18737
CCL19	0.219033	0.132209	0.18852
IFNG	0.251257	0.132566	0.188628
VSTM2L	0.102973	0.132573	0.188628
TCL1A	-0.22291	0.133783	0.18999
IL1RL1	0.105052	0.13382	0.18999
DCTN2	0.165913	0.134522	0.19071
USO1	-0.183709	0.134619	0.19071
ELOA	0.10725	0.134788	0.190743
APOH	0.082936	0.134984	0.190814
DSG4	0.113656	0.137048	0.193522
NPM1	-0.163004	0.138888	0.195909
IGFBP3	0.0826544	0.14035	0.19776
CD34	0.0585659	0.143449	0.201908
IL10RA	0.143161	0.145041	0.20393
CD28	0.083806	0.145442	0.204274
HSPB1	0.168873	0.145668	0.204372
TNFRSF13C	0.105581	0.147614	0.206881
CBLIF	0.145421	0.149641	0.209498
VTA1	-0.179111	0.14982	0.209524
PECAM1	0.0648417	0.151385	0.211487
NCAM2	0.0736383	0.151882	0.211737
PSME1	-0.0846154	0.151888	0.211737
RTN4R	0.0877259	0.152277	0.212032
KIT	0.0763546	0.152582	0.212032
SIT1	0.0903982	0.152585	0.212032
CNTN2	0.104479	0.155811	0.216285
PSME2	-0.0783806	0.156516	0.217033
VMO1	0.128508	0.157387	0.21801
SMAD5	0.0823353	0.158175	0.21887
OBP2B	0.14049	0.159022	0.219809
COL4A1	0.092892	0.161768	0.223294
DPP7	0.143366	0.161884	0.223294
SERPINB6	0.0889779	0.162796	0.224316
ACAN	-0.0763084	0.165745	0.228139
APEX1	-0.129714	0.167486	0.23012
SPARCL1	0.0790791	0.167536	0.23012
SFRP1	0.129014	0.168898	0.231748
ICOSLG	0.0741749	0.16944	0.232248
CCL26	-0.145849	0.170185	0.233025
GDF2	0.109571	0.171231	0.234213
NCAN	-0.101452	0.172406	0.235574
ESAM	0.0625947	0.175103	0.239009
WISP1	0.0664205	0.175485	0.23928
NUB1	-0.160836	0.175667	0.23928
IL1R2	0.0506362	0.178347	0.242677
CEACAM21	0.192237	0.178973	0.243276
FGF23	0.114774	0.180399	0.244961
CDC27	-0.0628531	0.183116	0.248393
PRL	0.160101	0.186566	0.252811
FGR	-0.0774902	0.187183	0.253385
IL1RL2	0.0978528	0.188756	0.25525
ODAM	-0.103377	0.190545	0.257403
ENO2	-0.117837	0.19084	0.257535
PHOSPHO1	0.0599895	0.191771	0.258526
FGF19	0.163803	0.192626	0.259411
CDH6	0.0849531	0.195962	0.263632
CA6	-0.143421	0.199073	0.267541
ANXA11	-0.168132	0.199276	0.267541
MGLL	-0.169872	0.200351	0.268708
GLO1	-0.121819	0.201351	0.269774
JUN	0.108507	0.201622	0.26986
CLEC1A	0.0636873	0.202632	0.27081
AIF1	-0.0792457	0.202745	0.27081
NCR1	0.0797631	0.203176	0.271109
SCARB1	0.140029	0.203861	0.271745
ENTPD2	0.0867104	0.20451	0.272333
ICAM5	0.0967769	0.207877	0.276536
RET	-0.0943144	0.208945	0.277602
VNN2	-0.0938234	0.209103	0.277602
FCAR	0.107791	0.211746	0.280826
CXCL12	-0.0737105	0.212199	0.281142
IL7R	-0.113417	0.21276	0.281601
IL17RB	0.104908	0.218319	0.288667
FST	-0.0996396	0.219791	0.29032
CCL4	0.105659	0.220678	0.291049
IL13	0.0965487	0.220788	0.291049
CD63	-0.0942684	0.222001	0.292353
TIMD4	0.0914421	0.224467	0.295303
PLA2G7	0.0646343	0.224946	0.295637
AKR1B1	0.153231	0.22685	0.29784
TNFRSF10C	-0.101325	0.229498	0.301015
IL12A_IL12B	0.141868	0.230048	0.301435
OPTC	0.0852958	0.231734	0.30334
SLC39A5	-0.0999033	0.232681	0.304276
FLT1	0.0531059	0.234792	0.30673
NTRK2	0.0595449	0.237824	0.310381
AKT1S1	-0.124078	0.239579	0.312111
CCL13	0.109701	0.239632	0.312111
DSG2	0.0539105	0.239865	0.312111
SFTPD	0.125464	0.240799	0.313015
EIF4B	-0.133792	0.242442	0.314838
GP2	0.149534	0.24664	0.319972
KITLG	0.0817438	0.246973	0.320087
MAD1L1	0.0713438	0.247511	0.320467
DEFB4A_DEFB4B	-0.257188	0.250426	0.32382
CGREF1	0.0907131	0.250596	0.32382
NID1	0.0599206	0.250847	0.323825
KAZALD1	0.0979516	0.253593	0.327048
DPP6	0.0653855	0.256873	0.330951
IL20	0.104385	0.258301	0.332464
BCL2L11	0.113129	0.259353	0.333491
SELPLG	0.047252	0.260308	0.33439
FHIT	-0.111734	0.267505	0.343298
SLC16A1	-0.0892117	0.270137	0.346336
TPMT	-0.114623	0.277262	0.355123
VAT1	0.0457066	0.278087	0.355832
GP6	0.116982	0.279331	0.357075
SERPINA12	-0.188803	0.28118	0.359088
CLSTN1	0.0840769	0.281549	0.359208
ITGAM	0.052155	0.283799	0.361727
CCDC80	0.0796328	0.290172	0.36949
IL5RA	-0.0918354	0.290645	0.369733
ACTA2	0.063836	0.293301	0.372749
AXIN1	0.12007	0.297131	0.377249
KIFBP	-0.114165	0.29838	0.378468
MPI	0.0886093	0.299757	0.379847
CASP1	0.0636359	0.30364	0.384396
TMPRSS5	0.0724057	0.305366	0.38602
HDGF	-0.143782	0.305513	0.38602
CD300LG	0.0584329	0.309572	0.390771
HSPB6	0.0703498	0.310043	0.390839
CASP3	0.12786	0.310223	0.390839
FRZB	0.0638322	0.312195	0.3926
CRISP2	0.0822367	0.312252	0.3926
NT5E	0.0908963	0.312626	0.3926
TACSTD2	0.0562008	0.31282	0.3926
SEZ6L2	0.0445506	0.318217	0.398991
ITGA11	-0.065697	0.318813	0.399355
PSPN	0.152834	0.319489	0.399819
FCRL3	0.0898358	0.320617	0.400848
COMT	-0.102773	0.321397	0.40144
CCL24	0.141646	0.321739	0.401484
SRP14	-0.0728064	0.322084	0.401532
PKLR	0.0975684	0.323142	0.402467
PPY	0.149323	0.327926	0.408038
IL22RA1	0.07761	0.329023	0.409013
GNE	-0.0747168	0.334447	0.415361
SAMD9L	0.0903906	0.338773	0.420335
HMBS	-0.0814644	0.341372	0.423159
GFOD2	0.164322	0.342797	0.424524
PNLIPRP2	0.435634	0.348591	0.431291
IGFBP1	-0.172294	0.349315	0.431778
DOK2	-0.151642	0.352606	0.435436
IL34	0.0579364	0.353611	0.436264
NPTX1	0.0738196	0.354503	0.436953
GAS6	0.0451362	0.355736	0.438061
IMPA1	0.0600824	0.357611	0.439956
OLR1	-0.0750219	0.359052	0.441313
MMP9	-0.0989078	0.360863	0.443124
GDNF	0.0511484	0.362445	0.444649
PTH1R	0.0512714	0.366086	0.448696
AHCY	-0.0652848	0.36793	0.450534
ARHGAP25	-0.0746908	0.369461	0.451986
BLMH	0.0486721	0.371201	0.45369
HLA-DRA	0.0638393	0.373983	0.456664
PPP1R2	0.0769192	0.374988	0.457464
BST1	0.0597155	0.376314	0.458654
CRNN	0.0982155	0.379458	0.462056
KIR3DL1	0.171632	0.381657	0.464302
WWP2	-0.0647545	0.386749	0.47006
THPO	0.0463808	0.393192	0.477447
GHRL	-0.103738	0.400233	0.485546
AK1	-0.0812109	0.402607	0.487974
HBQ1	-0.062452	0.405415	0.490923
DPY30	0.0564692	0.40632	0.491065
SMOC1	0.0491988	0.406448	0.491065
GRAP2	-0.138234	0.406657	0.491065
TFRC	0.0553696	0.40866	0.492988
JCHAIN	0.0829388	0.409003	0.492988
SNCG	-0.0861842	0.410576	0.494005
BAIAP2	0.0778219	0.410602	0.494005
BSG	0.0289769	0.416753	0.500946
BLVRB	-0.0619291	0.420495	0.50498
ARG1	-0.0718318	0.420978	0.505097
CNTN3	0.0476319	0.422513	0.506094
DARS	-0.0840872	0.422583	0.506094
PSG1	0.122818	0.422976	0.506102
AHSP	-0.0956265	0.426521	0.509877
SETMAR	0.044967	0.427039	0.510031
FASLG	-0.0530007	0.428278	0.511044
GSTP1	-0.071266	0.429257	0.511747
HARS	-0.0779738	0.431385	0.513816
TBCC	-0.0879445	0.433712	0.516117
IL18RAP	0.182067	0.439521	0.522555
FMNL1	-0.0571542	0.440179	0.522862
PRDX3	-0.0843342	0.440768	0.523087
IL19	0.0960198	0.445889	0.528686
BAG6	0.0376586	0.447606	0.530241
GLRX	0.0658044	0.450542	0.533169
LEFTY2	0.0621996	0.450892	0.533169
MMP7	0.053473	0.452369	0.534433
CLC	-0.0609346	0.452897	0.534574
SIGLEC15	0.0723426	0.455115	0.536633
CSF2RA	0.0794042	0.455462	0.536633
PVALB	-0.121039	0.45648	0.537349
RUVBL1	-0.106688	0.462839	0.544346
SCGB1A1	0.0618224	0.463636	0.544793
CHMP1A	0.0794331	0.466097	0.547177
HSPA1A	-0.0661017	0.466501	0.547177
CA11	0.0294164	0.467387	0.547725
CLUL1	0.0556734	0.478285	0.559996
VWF	0.116175	0.480346	0.561906
OMD	0.0662817	0.486899	0.569063
KLK13	-0.0560817	0.489168	0.571206
LEP	0.10647	0.491268	0.573146
MIF	-0.082252	0.492285	0.573821
CCL28	-0.0591033	0.493358	0.574062
ISM1	0.0532706	0.493369	0.574062
MESD	0.0945029	0.496831	0.577577
PLXDC1	0.0415729	0.502009	0.583078
MCAM	0.0354664	0.503158	0.583895
FIS1	-0.0686472	0.503957	0.584304
SPOCK1	0.0321081	0.5087	0.589245
CD207	0.0415706	0.509119	0.589245
CD84	-0.0356606	0.50983	0.589548
ARSB	-0.0482098	0.511584	0.591054
AMN	0.0545818	0.514628	0.594046
CLEC4C	0.0474358	0.515969	0.59507
MNDA	-0.0786837	0.516476	0.59513
PAPPA	0.0536818	0.517474	0.595755
ABL1	-0.0498773	0.518166	0.595896
HSD11B1	0.0454324	0.518507	0.595896
ADAMTS8	-0.0402109	0.523569	0.601185
OMG	0.0701835	0.524162	0.601339
MAP2K6	0.0830916	0.525731	0.602449
FUT8	-0.0436391	0.52605	0.602449
ANXA4	0.0511197	0.526541	0.602484
WFIKKN1	-0.0453231	0.528437	0.604126
PTX3	-0.046785	0.530917	0.606431
PM20D1	0.187719	0.533126	0.608424
SORT1	0.0351966	0.533871	0.608743
PRDX1	-0.0501698	0.536217	0.610886
PPP1R12A	-0.0878922	0.542632	0.617657
PODXL	-0.0210284	0.544697	0.619468
PRTG	-0.0248373	0.545925	0.620326
PLXNB3	0.0360666	0.547756	0.621133
LPO	0.0584228	0.547869	0.621133
APRT	-0.0576887	0.548091	0.621133
RNASE3	-0.090775	0.548533	0.621133
HAO1	0.108877	0.550969	0.623352
TRIM21	0.0513139	0.551883	0.623847
MMP8	-0.0600198	0.552862	0.624414
CDKN2D	-0.0831051	0.55369	0.624811
SHMT1	0.0797362	0.555058	0.625617
CD22	0.0430106	0.555361	0.625617
ADAMTS13	0.023888	0.558012	0.627866
IDS	-0.0130674	0.558317	0.627866
RABGAP1L	0.0448736	0.561861	0.63131
DCTN1	0.0523097	0.566728	0.636232
AARSD1	-0.0473426	0.567447	0.636494
AIFM1	0.0762079	0.570399	0.639258
MDGA1	0.0669904	0.570942	0.639319
GP1BA	0.0267203	0.575142	0.643471
CD38	-0.0363548	0.577635	0.645394
SULT1A1	0.1007	0.577865	0.645394
DPP4	0.0351196	0.57834	0.645394
NSFL1C	0.0570163	0.579269	0.64588
ITGAV	0.018128	0.582237	0.648637
NUDC	0.0479382	0.587658	0.654119
CCL17	0.0756464	0.588802	0.654835
CRADD	-0.0607311	0.590836	0.65654
DLK1	0.0498598	0.593158	0.658562
NBN	0.0369506	0.594893	0.659928
FCRL1	0.0424825	0.595401	0.659932
CD177	-0.0959544	0.60124	0.66584
GOPC	-0.0731534	0.60268	0.666871
FADD	-0.0536007	0.603783	0.667527
PDLIM7	0.0914171	0.609673	0.67347
PIK3AP1	0.047516	0.610422	0.673729
NPTN	0.0464492	0.610989	0.673786
LRP1	0.0232869	0.612425	0.674802
HS3ST3B1	0.0386533	0.61726	0.679557
LEPR	0.0253864	0.62079	0.682869
EIF5A	-0.0263433	0.621888	0.683502
CDHR2	-0.0550457	0.623293	0.683734
RASSF2	-0.0432168	0.623612	0.683734
ING1	0.0249982	0.624009	0.683734
XPNPEP2	-0.0795498	0.624482	0.683734
LAIR2	0.0815045	0.62471	0.683734
SERPINB9	0.0352786	0.627288	0.685982
PPME1	-0.0474796	0.632093	0.690659
PADI2	0.0403627	0.633039	0.691116
ANGPTL7	0.0299571	0.633643	0.691199
IL7	0.0509792	0.634822	0.691908
FLT3	-0.0319939	0.636417	0.692797
NTproBNP	0.0730305	0.636696	0.692797
FOXO1	-0.0489454	0.639722	0.695512
RWDD1	-0.0462362	0.640472	0.695749
TACC3	0.0628385	0.644683	0.699743
CA1	-0.044595	0.648071	0.702837
PLTP	-0.032849	0.650072	0.704424
LGALS8	0.0352873	0.651656	0.705556
SNX9	-0.0417864	0.653494	0.706962
SERPINA11	0.0375536	0.654498	0.707463
CST7	0.0601819	0.65734	0.709949
RILP	0.0425174	0.663015	0.715488
PRSS27	0.0287989	0.67613	0.72904
IGF1R	0.0168036	0.678967	0.731496
CLEC4G	-0.0251288	0.681251	0.733353
DKKL1	-0.0533962	0.683881	0.73558
NTRK3	0.0161671	0.693878	0.74572
CPE	-0.0250571	0.697547	0.749047
FOLR3	-0.101007	0.698728	0.7497
DPEP1	0.026966	0.700221	0.750687
CRKL	-0.0529902	0.711435	0.761686
CDHR5	0.025513	0.711644	0.761686
MYOC	-0.0284867	0.718092	0.767959
GFRA2	-0.0144583	0.72058	0.769991
TLR3	0.0341302	0.72444	0.7733
SH2B3	-0.0441806	0.724858	0.7733
ANXA3	-0.0353511	0.728993	0.777078
LY75	-0.0229944	0.731118	0.778709
KYAT1	0.0304012	0.732314	0.779348
TIMP3	0.049647	0.734158	0.780677
FGF21	0.060834	0.738688	0.784856
NPPB	-0.0610116	0.740998	0.786672
PARK7	-0.0252796	0.743197	0.788367
SPINK5	0.0172762	0.745878	0.79057
CHAC2	0.0239812	0.74857	0.792782
CA2	-0.0339262	0.749763	0.793403
AGRP	-0.0257248	0.757852	0.800905
KLK1	0.0556229	0.758076	0.800905
IL17C	0.0422617	0.759013	0.801248
MSMB	0.0308797	0.762203	0.803968
CLEC1B	0.0400359	0.769124	0.810485
CASP8	0.0236341	0.770015	0.810485
FEN1	-0.0208077	0.770239	0.810485
ENPP5	0.018541	0.772062	0.81175
CA13	0.0408517	0.775987	0.815223
AZU1	0.025442	0.779759	0.818528
MED18	-0.0222583	0.782812	0.821074
CDH15	0.0254205	0.787493	0.825323
PDCD5	0.0214824	0.792788	0.830169
DDX58	0.017725	0.793385	0.830169
ANKRD54	-0.0252847	0.794088	0.830241
ESM1	-0.0159485	0.800509	0.836286
BCAN	0.0165017	0.80388	0.839138
AFP	-0.0259403	0.807377	0.842069
PAEP	0.0460573	0.807974	0.842069
FCER2	0.0199658	0.8111	0.844654
ATP5IF1	0.0401568	0.812879	0.845834
DRAXIN	0.0222191	0.813677	0.845991
ADCYAP1R1	-0.0114495	0.816071	0.847807
SNAP29	0.0313311	0.82015	0.851369
NOS3	-0.0196414	0.822708	0.853348
CHIT1	0.0476565	0.829005	0.859199
TNFSF14	0.0147497	0.829912	0.859458
ADGRG2	0.0108529	0.837521	0.866652
IL1B	0.0209407	0.842219	0.870825
VSIR	-0.0168211	0.846285	0.874339
TSLP	0.0138653	0.849317	0.876779
PLA2G4A	-0.0201958	0.856482	0.883479
PTPN1	0.0179226	0.858588	0.884955
EDAR	-0.0192843	0.862018	0.88779
GSAP	-0.0206696	0.879837	0.90543
PLIN1	-0.00907458	0.882896	0.907864
SCRN1	-0.0155048	0.88383	0.908111
TSPAN1	-0.0161123	0.886187	0.909819
DPEP2	0.00607842	0.892198	0.915272
NINJ1	0.00998078	0.892911	0.915286
CARHSP1	0.00990746	0.908635	0.930675
EGLN1	0.0083404	0.91159	0.932972
SKAP1	0.00819088	0.915157	0.935706
CNPY4	-0.00993599	0.915691	0.935706
CALCA	-0.0100222	0.922705	0.941507
DIABLO	-0.0159689	0.922806	0.941507
KEL	0.00491308	0.924914	0.942923
MUC16	0.0101078	0.932573	0.94941
OXT	-0.0205654	0.933352	0.94941
MATN3	0.00511544	0.933453	0.94941
HPCAL1	-0.0087184	0.936796	0.951207
CCL5	0.0119952	0.937001	0.951207
PFKFB2	0.00819846	0.9374	0.951207
DNPH1	-0.00545065	0.94257	0.955712
NADK	-0.00559744	0.945323	0.957762
KLK4	-0.00665666	0.950035	0.961791
HPGDS	-0.00325713	0.951683	0.962715
GCG	0.00833037	0.961359	0.971752
IRAK1	0.00372622	0.965051	0.974732
MICB_MICA	0.0120627	0.966533	0.974943
GRPEL1	-0.00329896	0.96675	0.974943
CD109	0.00217415	0.969051	0.976511
AMBN	-0.00190043	0.969954	0.976513
EDIL3	-0.00256545	0.970545	0.976513
SOD1	-0.00183391	0.974808	0.980049
FOPNL	-0.00269043	0.982035	0.986557
PMVK	0.00387374	0.983999	0.986797
TSHB	-0.00208367	0.984451	0.986797
LTA	-0.00125492	0.984536	0.986797
SERPINE1	0.00202494	0.985479	0.986987
TPSAB1	-0.00113263	0.988842	0.989598
ST3GAL1	-0.000945018	0.990375	0.990375

## Sheet: Table S3
Differential expression analysis results (adjusted for age, sex, and smoking status) between PLHIV and HC in the replication cohort.
Abbreviations: PLHIV= people living with HIV; HCs= healthy controls; Log2 FC= Log2 fold change
Proteins	Log2 FC	pvalue
HCLS1	2.15933	1.58602e-83
NCF2	3.52185	1.20717e-69
TMSB10	2.06311	9.73264e-58
PRDX5	1.64707	7.82661e-54
CAPG	1.72066	6.50744e-51
GZMH	1.75117	3.71106e-50
CD40LG	1.39237	5.38736e-48
S100P	1.56714	4.33117e-42
TGFA	0.995757	2.18015e-41
USP8	1.3522	7.95231e-40
SUGT1	1.43322	9.73864e-39
CPPED1	1.50808	1.58677e-38
HGS	1.3649	2.90055e-38
BID	1.77907	9.86872e-38
SF3B4	1.67143	1.89318e-37
IPCEF1	2.09457	1.89398e-37
IRAK4	1.72897	1.65513e-35
ARHGAP1	0.731741	1.8727e-35
SIRT2	1.46265	3.31579e-34
DFFA	1.13117	5.74627e-34
ITM2A	-1.11822	2.69262e-33
CSF3	-0.806945	3.97015e-33
MSRA	1.29321	5.32183e-31
IL18	1.45764	5.91426e-31
TBCB	1.45243	8.58338e-31
LYN	1.24229	2.63804e-30
EBAG9	1.35909	5.44742e-30
EIF4EBP1	1.10237	6.82129e-30
TRIAP1	0.972312	7.96104e-30
GLOD4	0.611206	8.574e-30
DBI	1.14394	2.44607e-29
NAMPT	1.73861	3.69209e-29
MGMT	1.64887	5.52889e-29
DNAJB1	1.42407	6.06743e-29
EZR	0.594529	8.66928e-29
PEBP1	0.9009	8.90997e-29
KLRD1	0.761804	1.41544e-28
LAT2	1.71019	1.72345e-28
INPP1	0.986191	1.98167e-28
ENO1	1.20127	4.18616e-28
SDC4	0.894482	1.34317e-27
ITGB1BP2	1.46554	7.16184e-27
TIA1	1.50005	7.41466e-27
FABP5	1.13843	1.41231e-26
IL1RN	1.29411	1.47085e-26
FLI1	1.61786	2.05957e-26
PXN	1.4562	2.52988e-26
ATOX1	0.962383	1.63075e-25
IL15	-0.498643	7.32345e-25
STAT5B	2.07232	2.00603e-24
SERPINB8	1.20849	1.26631e-23
DAPP1	2.04817	2.32073e-23
RAD23B	0.619135	2.36245e-23
PARP1	1.17287	5.64075e-23
FYB1	1.26836	7.31075e-23
CTSS	0.362618	7.90988e-23
ABHD14B	0.952082	1.38155e-22
NCK2	1.29609	1.78173e-22
ANGPT1	1.10495	1.78961e-22
BAX	1.31068	3.42529e-22
GNLY	0.825817	1.16921e-21
ATG4A	0.709373	3.32233e-21
TXNRD1	0.646369	3.96503e-21
IL16	0.665746	7.85047e-21
CSTB	0.679228	1.14383e-20
PAG1	1.01041	1.50951e-20
ACAA1	1.01605	2.29008e-20
MITD1	1.15329	3.36918e-20
HGF	0.490185	3.57957e-20
DAB2	1.17143	1.41729e-19
INPPL1	1.22436	1.7186e-19
MAP4K5	1.18203	2.44707e-19
STIP1	0.79798	2.83609e-19
CRTAM	0.620208	3.47013e-19
TYMP	0.786117	3.54445e-19
APP	0.72552	5.08734e-19
ITGB2	0.418081	6.18337e-19
FKBP5	1.04636	7.10881e-19
NUDT5	0.637679	8.66719e-19
IL4R	-0.606663	1.08254e-18
CXCL11	1.03526	1.14585e-18
PDGFA	0.914222	1.16487e-18
SPARC	0.880051	2.89389e-18
FBP1	1.28879	1.41265e-17
NFKBIE	0.691214	1.59308e-17
UBAC1	0.39506	2.1315e-17
LBR	0.883531	2.2798e-17
PPCDC	0.527865	3.83525e-17
RBKS	0.687187	5.45517e-17
ERBIN	1.1845	9.91025e-17
RBP2	0.933017	1.23021e-16
FCRL6	0.725387	1.44165e-16
PRTFDC1	1.14035	2.75194e-16
HBEGF	0.860115	2.91354e-16
PDGFB	0.98621	4.45514e-16
BGN	-1.26694	5.96062e-16
DDAH1	0.664673	7.17296e-16
CCL11	0.38554	1.21378e-15
RHOC	1.05661	2.1403e-15
CCN2	0.611371	4.64551e-15
TBL1X	0.776238	6.07509e-15
GMPR	0.528431	7.64575e-15
NUCB2	0.391262	1.98852e-14
FABP1	1.0515	2.37297e-14
SEMA4C	0.328636	2.47221e-14
CD6	0.520822	3.04522e-14
SH2D1A	0.546414	3.17841e-14
SEMA4D	0.277563	3.58033e-14
PSMG3	0.463197	4.68784e-14
LGALS1	0.418884	5.5104e-14
METAP1D	0.784197	5.88019e-14
VEGFC	0.569809	6.11271e-14
FABP2	0.914136	8.03347e-14
SPRY2	0.899546	8.14704e-14
TNFSF11	-0.669548	9.04859e-14
GZMA	0.465268	1.32153e-13
F2R	0.54604	1.57836e-13
YES1	1.04937	2.55014e-13
PSIP1	0.500234	2.76169e-13
HTRA2	0.598212	1.61283e-12
SEPTIN9	0.288559	2.25075e-12
DBNL	0.89542	2.52005e-12
PLAUR	0.34989	2.84477e-12
MZB1	0.539586	3.72079e-12
LGALS3	0.364723	4.36439e-12
CD8A	0.480123	4.62751e-12
PPIB	0.816678	5.79762e-12
GFER	0.604831	7.93457e-12
PPP3R1	0.386211	1.38019e-11
TNFSF10	-0.23753	1.69574e-11
RP2	0.390997	1.87468e-11
TGM2	0.719407	1.97012e-11
LAT	0.677026	3.66073e-11
CX3CL1	-0.334692	4.18882e-11
CPXM1	0.610998	4.80594e-11
PLIN3	0.456224	5.13183e-11
CKMT1A_CKMT1B	0.959089	6.74854e-11
CIAPIN1	0.567448	7.7616e-11
CTSC	0.377512	8.43379e-11
NID2	0.743697	1.87615e-10
REG4	0.449436	2.25012e-10
CA3	0.526073	2.81258e-10
MOG	0.316083	5.6912e-10
CD2AP	0.554629	6.10583e-10
VEGFA	0.442449	6.16197e-10
TIMP4	0.327173	6.92827e-10
DAG1	0.382981	8.76242e-10
LRMP	-0.778553	1.34786e-09
CES3	1.02602	1.36091e-09
REG3A	0.600529	1.75774e-09
TNR	-0.356966	5.93482e-09
MCFD2	0.325724	6.03724e-09
KIR2DL3	0.646472	8.13419e-09
CLEC5A	0.335502	1.27237e-08
CD59	0.184896	1.48804e-08
BACH1	0.502136	2.56703e-08
CDKN1A	0.800601	2.76833e-08
LY9	0.233445	3.60835e-08
TBC1D5	-0.730101	3.77901e-08
MPIG6B	0.542711	4.00416e-08
DNAJA2	0.614091	4.8103e-08
P4HB	0.316041	6.61593e-08
BMP6	0.336036	6.91489e-08
CBLN4	-0.368644	1.25529e-07
OGFR	0.31613	1.62765e-07
CTSL	0.217352	2.31378e-07
GDF15	0.37994	2.32332e-07
ICAM4	0.397513	2.7907e-07
MDK	0.358111	3.09829e-07
UXS1	0.354613	4.76019e-07
STK11	0.393609	5.20659e-07
ALDH1A1	0.379588	5.57845e-07
PPP1R9B	0.668553	6.22625e-07
CCL8	0.403502	6.51736e-07
TARBP2	0.537762	7.4274e-07
EREG	0.550861	7.45534e-07
SMPD1	0.348508	7.6079e-07
SLAMF6	0.214462	7.68795e-07
ARSA	0.311483	9.17037e-07
CALCOCO1	-0.681416	1.4129e-06
EIF4G1	0.635784	1.77589e-06
TXLNA	0.481919	1.97015e-06
CCL25	0.348796	2.45784e-06
MAPK9	0.303512	3.18775e-06
SELP	0.386144	4.3827e-06
XG	0.227598	5.88674e-06
PCSK9	0.454607	7.19418e-06
BRK1	0.26429	7.75671e-06
NEFL	0.288333	7.7717e-06
RSPO1	0.219144	7.876e-06
CTSH	0.464393	8.43508e-06
NDUFS6	0.446008	8.44671e-06
CLEC6A	0.310884	8.87491e-06
FCRL5	0.374162	9.89453e-06
SOD2	0.221816	1.23512e-05
SCARF1	0.268173	1.34729e-05
PLA2G10	-0.341752	1.41622e-05
RARRES2	0.393643	1.43988e-05
IGSF8	0.195732	1.49945e-05
ADGRG1	0.436193	1.87363e-05
SULT2A1	0.383071	1.93815e-05
ACP5	-0.206156	1.95834e-05
SLC39A14	-0.206092	1.99076e-05
C2CD2L	-0.205346	2.04131e-05
F11R	0.359023	2.30133e-05
BST2	0.343627	2.35179e-05
LGMN	0.235314	2.53365e-05
CLEC11A	0.273412	2.53638e-05
IKBKG	0.507622	2.61506e-05
FABP6	0.35044	2.7731e-05
CD99	0.129799	2.77491e-05
CLPP	0.579577	3.03678e-05
CD302	0.190142	3.47845e-05
CNDP1	-0.363869	3.72514e-05
ITGB5	0.264565	3.87738e-05
IL10	-0.488745	3.88725e-05
SMOC2	0.277601	4.1027e-05
PDCD6	0.37813	4.1084e-05
LGALS9	0.20464	4.4982e-05
CXCL9	0.447176	4.51848e-05
SLAMF8	0.293942	4.81672e-05
TFF1	0.444833	5.78847e-05
ST6GAL1	0.206507	6.50345e-05
ZBTB17	0.190634	6.53762e-05
C1QA	-0.142445	7.13577e-05
CCL18	0.373314	7.54641e-05
CD164	0.138711	9.07004e-05
DECR1	0.455651	9.77169e-05
DCTPP1	0.178302	9.99836e-05
LGALS4	0.33362	0.000116928
PI3	0.308173	0.000118783
KRT19	0.3653	0.000143057
RELT	0.173661	0.000144364
WARS	-0.259816	0.000165792
HNMT	0.282581	0.000178234
MAP3K5	-0.825654	0.000184828
KLK6	0.176689	0.000203068
CLIP2	0.54055	0.000217626
CD74	0.174723	0.000222918
PRKAR1A	0.399864	0.000236956
SCG2	-0.171001	0.000248376
NXPH1	0.178634	0.00025512
GGT1	0.303135	0.000268231
BTN3A2	0.193032	0.000270058
TNFSF13	0.177932	0.000293347
PLXNA4	0.405083	0.000306212
SUMF2	0.243715	0.000350895
ADAM8	0.181461	0.000352344
SPINK1	0.206219	0.000352459
PTPRN2	0.187068	0.000393187
ULBP2	-0.191434	0.000422989
KLRB1	-0.210651	0.000425012
TPP1	0.25041	0.000435288
CD27	0.219145	0.000440808
CASC4	0.112017	0.000448322
SPINK4	0.330415	0.000455468
IL1RAP	-0.197199	0.000506702
STX4	0.572746	0.000511216
COL18A1	0.130068	0.000530967
CA4	0.128863	0.000538586
EDA2R	0.230526	0.000551088
BMP4	0.388699	0.000557835
CCN1	-0.464616	0.000559783
NPY	-0.302686	0.000580776
CD40	0.301342	0.000599788
GGH	0.215626	0.000628405
CLMP	-0.116446	0.000648445
CXCL3	0.429717	0.000666897
MIA	0.195564	0.000722174
CD69	0.43055	0.000725686
ADAMTS15	-0.242372	0.00072635
TNFRSF14	0.166305	0.000799652
AGER	-0.22044	0.000841307
LAMP2	0.100159	0.000881457
LY6D	0.18969	0.000913098
TIMP1	0.196743	0.000932077
SKAP2	0.497063	0.000979615
ADGRB3	-0.170098	0.000989906
GUSB	0.290067	0.00103974
FLT3LG	-0.158222	0.00104151
PRTN3	0.227205	0.00108183
PGLYRP1	0.213569	0.00110153
EPS8L2	0.158713	0.00114609
LRPAP1	0.225574	0.00117586
GYS1	0.430108	0.00131258
WIF1	0.159631	0.00133524
MAVS	0.436005	0.00143201
EPCAM	0.393561	0.00144524
S100A16	0.258044	0.00145812
CCL22	0.311012	0.00146942
ICAM3	0.129251	0.00153114
CDH3	-0.167889	0.00157662
TNFRSF12A	0.188482	0.00162601
CGA	0.269559	0.00170727
FAM3C	0.137665	0.00173018
DPT	0.139777	0.00178982
CRACR2A	-0.422191	0.00179219
TFF3	0.221859	0.00190768
LGALS7_LGALS7B	0.18987	0.00200939
LCN2	0.213164	0.00203446
ANGPTL4	0.202984	0.00211622
RTBDN	0.137823	0.00212584
REG1A	0.259243	0.00233829
APLP1	-0.195501	0.00249317
SEMA7A	0.120305	0.00251875
TMPRSS15	-0.318265	0.00257714
ROR1	-0.138538	0.00265849
ANG	0.157178	0.00267382
OGN	0.189262	0.00270734
CHI3L1	0.319472	0.00272468
CD5	0.145803	0.00279802
CD97	-0.14555	0.00281513
MUC13	0.209074	0.00303509
WISP2	0.229616	0.00305423
CST3	0.162482	0.00307655
KRT5	0.208648	0.00327637
ADGRE2	-0.150064	0.00329116
CXCL10	0.26945	0.00371269
CRELD2	0.20488	0.00385821
IL32	0.179442	0.00390647
CXCL1	0.311503	0.00391428
AGR3	0.240025	0.0046147
FCGR3B	0.206604	0.00462195
CORO1A	-0.393143	0.00516046
GGT5	-0.0903102	0.00524964
CFC1	-0.161026	0.00543724
SPON2	-0.130672	0.00568851
SEMA3F	-0.104429	0.00596063
BCAM	0.0928759	0.00604863
ADA2	0.216169	0.00641274
THBS4	0.219321	0.00711454
CCL23	0.178732	0.00744617
STX8	0.205453	0.0082078
PON2	0.133616	0.00828451
BANK1	0.331503	0.00844247
NELL2	0.128753	0.00873888
CST5	0.193773	0.00878505
NFATC1	0.290142	0.00903462
CRTAC1	-0.112669	0.00944975
CREG1	0.152365	0.00953497
CXCL5	0.372689	0.0100013
TNFRSF10A	0.128311	0.010486
THBS2	-0.139128	0.0105474
CTSD	0.142354	0.0109806
TIE1	0.141156	0.0116002
NOS1	0.231979	0.012243
ACE2	0.196696	0.0124002
NFASC	0.0974967	0.0131974
KDR	-0.0994161	0.0143581
TINAGL1	0.096732	0.0143623
CCL3	0.215777	0.01484
PGF	-0.0954681	0.0148556
LIFR	-0.0825323	0.0155214
CTSO	0.104404	0.0155725
REG1B	0.183616	0.0166873
CD244	0.0958116	0.0167729
LRIG1	-0.115137	0.016955
BCR	0.240554	0.0173635
TNC	0.209901	0.0179398
GFRA1	-0.0968008	0.0180513
TNF	0.128522	0.0186542
CLEC4A	-0.140014	0.0197761
CD14	0.219285	0.0200563
SCG3	0.118762	0.0215799
SPINK6	0.160286	0.0215832
CD46	0.139002	0.0217835
HSPG2	0.138688	0.0222818
AGRN	0.13493	0.0228745
TNFRSF10B	0.144542	0.0232282
PIGR	0.111594	0.0236339
CD160	0.160791	0.0236769
CLEC10A	-0.125969	0.0237221
TNFSF13B	-0.110844	0.0244241
THBD	-0.0943705	0.0260139
IL12RB1	0.104978	0.026858
AREG	0.136483	0.0282533
LAYN	-0.117386	0.0282848
SORCS2	0.108257	0.0286436
FETUB	0.142852	0.0292793
CD4	0.110547	0.02931
CA9	-0.146274	0.0298477
COL6A3	0.113044	0.0305419
SLITRK6	-0.105788	0.0310194
ASAH2	0.156066	0.0314254
FABP4	0.178418	0.031692
SLAMF7	0.164606	0.0323562
SFTPA2	-0.172058	0.0328716
FUT3_FUT5	-0.150603	0.0338188
SMPDL3A	0.181669	0.0343242
TNFRSF21	-0.0824583	0.0343611
CCL14	0.158326	0.0355806
CRHBP	-0.0983637	0.0357023
PAM	0.0829781	0.0372988
ENPP7	0.248851	0.0390309
CXCL16	0.0768404	0.0396218
SLITRK2	-0.113597	0.0401939
MMP12	0.169397	0.0404548
MMP10	-0.163936	0.0404615
CTSF	0.119026	0.0421941
CHRDL1	0.118722	0.0431978
BIN2	-0.270943	0.0444642
IQGAP2	-0.129367	0.0449941
CNTNAP2	0.120338	0.0474763
COL9A1	-0.127835	0.0502431
TCN2	0.0856364	0.0515915
PLA2G1B	0.121133	0.05244
ANXA10	0.211532	0.0545673
TNFRSF13B	0.112411	0.0555375
SIGLEC10	-0.0925893	0.0565587
SUSD1	0.120561	0.0570348
C1QTNF1	0.206835	0.0570988
PODXL2	0.0823143	0.0589098
B4GAT1	0.0640284	0.0610534
PLA2G15	0.0770403	0.0621249
ROBO1	0.0776834	0.0641685
CEACAM1	-0.0761231	0.0657908
CA14	-0.102613	0.0674209
CRLF1	0.0800531	0.0726552
THY1	0.076866	0.0726836
IGSF3	0.0913361	0.0733323
ACY1	-0.167256	0.0733768
GALNT10	0.0715339	0.0743097
CD58	-0.0554185	0.0770743
SCARB2	0.0796907	0.0801295
PTGDS	0.107055	0.0805441
PDGFRA	-0.0699263	0.0861839
ITGB7	0.107108	0.0862648
TAFA5	0.0874406	0.0868694
DCXR	0.144603	0.0879359
VWC2	-0.0968364	0.0884716
CCL16	0.138007	0.0890482
CD48	0.0783906	0.0926107
CELA3A	-0.136149	0.0927322
DSG3	-0.0839769	0.0928128
TNFRSF4	-0.0954003	0.0930857
EPHA1	-0.076296	0.0943147
PDCD1LG2	0.0861995	0.0946366
FCGR2A	0.153454	0.095005
CANT1	-0.0504053	0.0967436
NTF3	0.092543	0.0982342
CD300E	0.0965496	0.0988048
LAG3	0.0946799	0.0993509
KLK10	0.0905887	0.0997759
MMP1	0.19438	0.100487
COMP	0.102552	0.104406
PAMR1	-0.0667932	0.104974
ENTPD5	0.0502974	0.105258
CPA1	-0.138449	0.106566
TGFB1	0.0793356	0.108214
TFF2	0.145086	0.109233
ITGB6	-0.0676968	0.10986
ALDH3A1	-0.156457	0.10998
KLB	0.163421	0.110484
C2	0.0681764	0.114719
KLK11	-0.0779463	0.11487
PDGFRB	-0.0727509	0.114925
CD33	0.173756	0.115476
ANGPT2	-0.0835837	0.116506
IL17RA	0.0942439	0.119862
SPON1	0.0821883	0.121137
COL1A1	0.0559632	0.122643
DNMBP	0.149873	0.126724
IGFBP7	0.0689789	0.127172
IL6ST	-0.0417135	0.129044
LILRB5	0.143721	0.129505
ENTPD6	0.0559319	0.129571
B4GALT1	0.0768349	0.130058
IL17D	0.0693978	0.133464
IGFBP4	0.0874141	0.136549
NECTIN4	-0.0791612	0.136598
ERP44	0.0478131	0.137554
QPCT	0.0648493	0.139462
MLN	0.179796	0.140669
GPNMB	-0.0641422	0.142775
PTPRM	-0.0521666	0.144043
TNFRSF1B	0.0719605	0.14497
DCN	-0.0528941	0.146168
CD300C	-0.0743602	0.146641
FOLR1	-0.0639945	0.14903
WNT9A	0.0613716	0.155382
AKR1C4	0.0839292	0.15827
SCAMP3	0.160715	0.158681
FURIN	0.0776218	0.159075
PILRA	0.0825446	0.161242
GPC5	-0.108346	0.163234
DTX3	0.0520632	0.163249
CD200R1	-0.0707887	0.163793
ANXA5	0.0658842	0.165133
EFEMP1	-0.097168	0.16524
DCBLD2	-0.0738573	0.167398
C19orf12	-0.12623	0.168605
PDGFC	-0.0487377	0.170924
GPC1	-0.0518623	0.178379
GRN	0.0462464	0.178873
COLEC12	0.0616208	0.180815
SEZ6L	0.0626485	0.185096
GPR37	0.123586	0.185891
CD55	0.0785099	0.187304
LILRB2	0.0655807	0.196568
CCL20	0.169148	0.199973
GALNT2	0.0496339	0.204638
SIGLEC7	-0.0530007	0.205989
TFPI	0.0807323	0.207732
TNFRSF11A	0.0704764	0.20863
TGFBR2	-0.0648764	0.211104
ENAH	0.073486	0.211538
WFIKKN2	0.0679215	0.213917
FLRT2	-0.052807	0.216504
CDH17	-0.115411	0.218975
DDC	0.105349	0.219011
KLK8	-0.0670394	0.221128
SPINT1	0.0426892	0.221326
EFNA1	0.0530359	0.221478
VCAM1	0.0701537	0.224838
CKAP4	0.0479935	0.226924
ENG	-0.0331001	0.226993
HYAL1	0.0733726	0.228159
SIGLEC5	-0.198758	0.240545
NPDC1	0.0567231	0.242502
HS6ST1	0.054692	0.244346
IFNGR1	-0.0420847	0.246471
NRP2	0.0464528	0.249198
MMP13	-0.059672	0.249867
RAB6A	0.0832712	0.251952
IGFBP2	0.101856	0.259063
LRP11	-0.0578955	0.261735
SDC1	-0.0666062	0.262696
IGF2R	0.0370759	0.26796
MMP3	0.0799151	0.268612
AMBP	-0.0332556	0.268774
GSTA1	0.134265	0.26934
HAVCR1	0.0993442	0.272409
CES1	-0.109945	0.276933
ROBO2	-0.0348611	0.277009
ADAM15	-0.0494515	0.278946
PTS	0.0891339	0.283537
RBP5	0.0834197	0.283993
ITGB1	0.0592884	0.285603
PILRB	0.080349	0.286594
SCARA5	0.0445345	0.287303
DKK3	0.0479301	0.295265
MFGE8	-0.0607768	0.298773
HLA-E	0.0423071	0.298952
DEFA1_DEFA1B	0.0825852	0.299142
CLPS	0.104287	0.305599
MME	0.105185	0.30564
RSPO3	0.0448025	0.308205
CD83	-0.0537951	0.308241
MILR1	-0.0678982	0.315002
CDNF	0.0461669	0.32038
GCNT1	0.0499239	0.323325
CHGB	0.0597465	0.32362
TNFRSF19	0.0474711	0.324522
LBP	0.084699	0.324913
BTN2A1	-0.0434334	0.328373
F3	-0.0402696	0.331796
CXCL8	0.103006	0.335981
ANPEP	0.0565814	0.339134
PLAT	0.0945734	0.33999
SIRPB1	0.0636032	0.341337
SORD	0.0975468	0.342955
AMY2B	0.0601464	0.346636
CHL1	0.0566287	0.347336
AMY2A	0.05801	0.347623
SCLY	-0.0630634	0.353426
SIRPA	-0.0736299	0.354459
PTPRF	-0.0423215	0.357916
OSCAR	-0.0503717	0.358798
MB	0.0797867	0.360366
MARCO	0.0360201	0.361212
ADM	-0.0350535	0.361924
CD274	0.0474572	0.367108
LTBR	-0.0439544	0.37056
CTSB	-0.0624138	0.37127
GALNT3	-0.0530526	0.372054
PRELP	0.0329993	0.37793
DNER	0.0380661	0.380613
CRIM1	-0.0342368	0.380764
NOTCH1	-0.0242067	0.385165
RETN	0.0574181	0.38645
NCAM1	0.0598899	0.387644
TBC1D23	-0.120046	0.388859
MANSC1	-0.0364295	0.389328
PRSS2	0.0772511	0.389641
LILRA2	-0.048813	0.396939
TXNDC15	-0.0348405	0.397314
PROK1	0.0616426	0.397872
KIRREL2	-0.0441038	0.398487
FAM3B	-0.039507	0.398571
NCS1	0.0371427	0.399274
TNFRSF8	0.0561164	0.401186
ADAM23	-0.0429819	0.401886
PCDH17	-0.0467687	0.402134
GUCA2A	0.0478064	0.406301
CEACAM5	0.0714834	0.410131
FLT4	0.0437609	0.413179
HMOX1	0.0539774	0.415046
NRP1	0.0500043	0.415787
ALCAM	-0.0237008	0.416484
TNXB	0.0286684	0.417721
KLK14	-0.0527372	0.418403
NRCAM	-0.0376995	0.423578
ALPP	-0.137474	0.431301
BPIFB1	0.0701177	0.431427
LILRA5	-0.0371694	0.437696
L1CAM	0.0340394	0.440279
IDUA	0.0462212	0.442456
AXL	0.0437502	0.444726
CD163	0.0591787	0.446547
ICAM1	0.0487357	0.448502
NOTCH3	0.0430148	0.453234
SCARF2	-0.0306335	0.459642
CTSZ	0.0421628	0.462046
CDH1	0.0538975	0.462141
DSC2	-0.0371732	0.462568
NBL1	-0.0315689	0.463563
PDCD1	0.042175	0.46758
PBLD	0.0506116	0.468512
FOLR2	-0.0302271	0.474392
CLEC7A	0.0555284	0.475977
SUSD2	-0.0326131	0.47689
TYRO3	-0.0280687	0.480162
F7	0.0436806	0.481157
VWA1	-0.0379222	0.481495
ASGR1	-0.0316617	0.485234
CCL2	0.0493735	0.490022
PIK3IP1	-0.0286597	0.496925
SCGN	-0.0493486	0.498717
EFNA4	0.0304487	0.501283
CNST	0.0887195	0.503566
CTRB1	0.0493114	0.504314
RRM2	0.0455042	0.508586
CDSN	-0.0374132	0.508612
TNFRSF6B	0.0507514	0.509213
FAS	0.0288093	0.513422
LRRC25	-0.0348159	0.521596
CD1C	-0.0242698	0.523818
NPPC	0.0446473	0.524962
FSTL3	-0.0331739	0.532015
MERTK	-0.0246178	0.536074
IL15RA	0.027405	0.548365
CTRC	0.0542916	0.553441
BOC	-0.0204783	0.554416
EPO	-0.0581771	0.564278
CD79B	0.0338705	0.575851
ICAM2	0.0266369	0.577507
CD209	0.0297713	0.577528
ANGPTL3	0.0385599	0.578274
LAMP3	-0.0414109	0.578378
KRT18	0.0600124	0.578551
ACVRL1	-0.0228803	0.581121
NME3	0.0245079	0.582308
ADAMTS16	0.0225327	0.58746
IL13RA1	0.0196937	0.588056
CXCL6	0.0510404	0.597433
CCL15	0.0338574	0.609889
LHB	0.0569725	0.61636
ERBB2	-0.0216251	0.62036
IL17A	0.0317335	0.624065
ITGA5	-0.0185076	0.625213
INHBC	0.0291151	0.627637
TNFRSF11B	0.023549	0.628814
CLEC14A	-0.0223692	0.62908
CD99L2	0.0182075	0.634173
GSTA3	0.0507771	0.651723
FGF5	-0.0222311	0.653768
CSF1	-0.0203746	0.653861
IFNLR1	-0.0208433	0.655682
RGMB	-0.0176948	0.6697
RNASET2	0.0161381	0.671066
SIGLEC6	0.0201285	0.671752
OSMR	0.020025	0.672457
CPM	0.0251103	0.673386
EGFL7	0.0203341	0.679293
ART3	0.0272918	0.679797
FGFBP1	-0.0204313	0.685437
ECE1	-0.0159745	0.685831
LILRB4	-0.0245102	0.687545
CRH	-0.0473409	0.693404
PLAU	-0.0163073	0.699306
STC2	-0.0158215	0.703177
TNFRSF1A	0.0178854	0.705677
LAIR1	0.0236952	0.709358
CXCL14	-0.0284731	0.719818
PVR	-0.0176499	0.72225
IL18BP	0.0221948	0.727337
SLIT2	0.019212	0.733521
STC1	-0.0219664	0.735561
DDR1	0.00945744	0.74591
IL18R1	0.0153883	0.745982
CXADR	0.0222112	0.754587
CDH5	0.0152293	0.754693
IL6R	-0.0215937	0.754898
CXCL17	-0.0217671	0.760253
MFAP5	0.0183779	0.765078
IL2RA	-0.0172685	0.766729
CDCP1	-0.0200152	0.770084
RGMA	-0.0125359	0.772772
MEGF9	-0.00995848	0.773535
CCL21	-0.0157273	0.778462
PRCP	0.012609	0.779392
LY96	-0.0131238	0.779873
FCRL2	0.0184709	0.779931
SSC4D	-0.0522676	0.782051
PROC	0.01437	0.784248
EPHA2	0.0129362	0.784482
CDH2	-0.0136151	0.789902
LTBP2	0.0128346	0.792624
TGFBI	0.0147388	0.79338
DKK4	0.0179425	0.807774
NOMO1	0.00814852	0.814432
TRAF2	0.020454	0.817051
SSC5D	-0.0172353	0.818476
DLL1	0.0113732	0.819088
PTPRS	0.00863593	0.823376
HYOU1	-0.00779821	0.824787
KYNU	-0.014152	0.829023
PEAR1	0.00806511	0.829398
TREM2	-0.0170298	0.829942
LILRB1	-0.00779726	0.837
ARHGEF12	-0.0243568	0.838218
PLXNB2	-0.00757107	0.838766
F9	-0.00727343	0.842737
CD93	-0.0122153	0.851184
C4BPB	0.0109648	0.85728
SIGLEC1	0.0113994	0.857983
FGFR2	0.00652974	0.858438
REN	0.0156237	0.85849
TFPI2	0.00878131	0.881027
HEXIM1	0.0163612	0.891803
GKN1	-0.0049786	0.892315
NECTIN2	-0.00592778	0.895043
TNFRSF9	0.00752257	0.898215
HAVCR2	0.00582808	0.90476
EPHB4	-0.00457039	0.90594
ANGPTL1	0.00482021	0.906624
APOM	0.00515775	0.920534
PCOLCE	0.00704383	0.920673
BAG3	-0.00574108	0.921886
CPB1	-0.00758652	0.925943
JAM2	0.00387465	0.926078
ERBB3	0.00336042	0.927182
PLA2G2A	0.00744805	0.931916
VSIG4	-0.00478332	0.931978
CST6	-0.0058429	0.931986
SIGLEC9	0.00366452	0.932965
IL1R1	-0.00232559	0.943055
NAAA	-0.00546979	0.94514
TJAP1	-0.00700534	0.948884
IL10RB	-0.00309385	0.952579
EGFR	0.00150536	0.953891
WFDC12	-0.00469633	0.956289
CPA2	-0.00462314	0.962971
CHRDL2	0.00271556	0.965559
MATN2	-0.00190829	0.970599
THOP1	0.00152627	0.972045
CD300LF	-0.00299812	0.974159
CD70	-0.00191199	0.97621
GAL	-0.00260994	0.977886
CDON	0.00109252	0.980004
VASN	0.00143635	0.98217
IGFBPL1	0.000926628	0.98268
TEK	-0.000602465	0.9871
WFDC2	-0.000511118	0.993419
PRSS8	0.000119876	0.99852
IGFBP6	9.38076e-05	0.998812

## Sheet: Table S4
Differentially expressed proteins (n=259) between PLHIV and HC in the discovery and replication cohorts.
	Discovery cohort			Replication cohort					Significantly differentially expressed proteins FDR<0.05
Significantly differentially expressed proteins with consistent direction between the discovery and replication cohorts (FDR <0.05).
Abbreviations: PLHIV= people living with HIV; HCs= healthy controls; Log2 FC= Log2 fold change
	Discovery cohort			Replication cohort					Comparison with similar studies
Proteins	log2 FC	pvalue	FDR_pvalue	log2 FC	pvalue	direction	Fold_change	Panel	Vadaq et al., 2022 (92 proteins)	Vos et al., 2021 (92 proteins)	Vujkovic-Cvijin et al., 2021 (1317 proteins)	deFilippi et al., 2020 (358 proteins)	Lemma et al., 2020 (92 proteins)	Babu et al., 2019a (92 proteins)	Babu et al., 2019b (184 proteins)	Zhang et al., 2018 (92 proteins)	Sperk et al., 2018 (92 proteins)	Never been reported before in previous proteomic studies?
ABHD14B	0.313361	0.00398344	0.00856211	0.952082	1.38155e-22	Up-regulated	significant	Neurology			No data on differential expression analysis. This study showed functional pathway analysis results.			None of the proteins were significant after multiple testing correction	Results were based on q-value <0.1 without further description of actual q-value	Study did not elaborate on the unique comparison of protein concentration between PLHIV and HC. This study is focused on the elite controllers group.	Three proteins were differentially expressed between PLHIV on ART and HC without further description of actual FDR p-value	TRUE
ACAA1	0.354629	0.00385533	0.00831404	1.01605	2.29008e-20	Up-regulated	significant	Oncology										TRUE
ACE2	0.457205	3.92514e-06	1.98379e-05	0.196696	0.0124002	Up-regulated	significant	Cardiometabolic				Yes, similar direction						TRUE
ADA2	0.44325	4.7032e-10	6.48052e-09	0.216169	0.00641274	Up-regulated	significant	Cardiometabolic										TRUE
ADAM8	0.236888	3.60382e-06	1.83556e-05	0.181461	0.000352344	Up-regulated	significant	Neurology										TRUE
ADGRG1	0.661789	6.66061e-08	5.2208e-07	0.436193	1.87363e-05	Up-regulated	significant	Oncology										TRUE
AGR3	0.524707	3.71041e-09	4.04744e-08	0.240025	0.0046147	Up-regulated	significant	Oncology										TRUE
AGRN	0.461596	6.10279e-14	2.10225e-12	0.13493	0.0228745	Up-regulated	significant	Inflammation										TRUE
ALDH1A1	0.269569	0.00524337	0.010975	0.379588	5.57845e-07	Up-regulated	significant	Neurology										TRUE
ANG	0.352321	1.12775e-10	1.7574e-09	0.157178	0.00267382	Up-regulated	significant	Cardiometabolic										TRUE
ANGPTL4	0.233003	0.0027146	0.00616912	0.202984	0.00211622	Up-regulated	significant	Inflammation										TRUE
ARSA	0.167154	0.012505	0.0236205	0.311483	9.17037e-07	Up-regulated	significant	Neurology										TRUE
ATOX1	0.271712	0.00264187	0.00602476	0.962383	1.63075e-25	Up-regulated	significant	Oncology										TRUE
BACH1	0.544126	1.2608e-12	3.23606e-11	0.502136	2.56703e-08	Up-regulated	significant	Inflammation										TRUE
BANK1	0.503079	0.000931255	0.00237624	0.331503	0.00844247	Up-regulated	significant	Inflammation										TRUE
BAX	0.273996	0.00446704	0.00952473	1.31068	3.42529e-22	Up-regulated	significant	Neurology										TRUE
BCAM	0.151505	5.8578e-05	0.000211236	0.0928759	0.00604863	Up-regulated	significant	Neurology										TRUE
BCR	0.688814	2.0854e-10	3.06719e-09	0.240554	0.0173635	Up-regulated	significant	Inflammation										TRUE
BID	0.36875	0.00511427	0.010763	1.77907	9.86872e-38	Up-regulated	significant	Inflammation										TRUE
BMP4	0.840758	4.98391e-11	8.25816e-10	0.388699	0.000557835	Up-regulated	significant	Neurology										TRUE
BMP6	0.337453	0.00474833	0.0100576	0.336036	6.91489e-08	Up-regulated	significant	Cardiometabolic										TRUE
BST2	0.566625	8.74899e-10	1.16861e-08	0.343627	2.35179e-05	Up-regulated	significant	Neurology										TRUE
BTN3A2	0.203477	0.00164787	0.00392194	0.193032	0.000270058	Up-regulated	significant	Inflammation										TRUE
CA3	0.29079	0.00066963	0.0017708	0.526073	2.81258e-10	Up-regulated	significant	Cardiometabolic										TRUE
CA4	0.197715	7.63674e-06	3.50754e-05	0.128863	0.000538586	Up-regulated	significant	Cardiometabolic										TRUE
CAPG	0.231702	0.0107915	0.020592	1.72066	6.50744e-51	Up-regulated	significant	Oncology										TRUE
CASC4	0.24024	1.97667e-07	1.41392e-06	0.112017	0.000448322	Up-regulated	significant	Neurology										TRUE
CBLN4	-0.254213	0.00207081	0.00483188	-0.368644	1.25529e-07	Down-regulated	significant	Oncology										TRUE
CCL11	0.394986	9.87602e-11	1.55755e-09	0.38554	1.21378e-15	Up-regulated	significant	Inflammation	Yes, similar direction									FALSE
CCL18	0.381852	0.000376485	0.00107838	0.373314	7.54641e-05	Up-regulated	significant	Cardiometabolic										TRUE
CCL22	0.542738	3.56215e-07	2.35497e-06	0.311012	0.00146942	Up-regulated	significant	Inflammation										TRUE
CCL23	0.304553	0.000158727	0.000498259	0.178732	0.00744617	Up-regulated	significant	Inflammation	Yes, similar direction									FALSE
CCL25	0.68622	3.55983e-13	1.05905e-11	0.348796	2.45784e-06	Up-regulated	significant	Inflammation	Yes, similar direction	Yes, similar direction		Yes, similar direction						FALSE
CCL3	0.390298	6.40371e-07	3.95399e-06	0.215777	0.01484	Up-regulated	significant	Inflammation	Yes, similar direction									FALSE
CCL8	0.32577	0.000502227	0.00137057	0.403502	6.51736e-07	Up-regulated	significant	Oncology	Yes, similar direction									FALSE
CCN1	-0.505795	0.000356347	0.00102518	-0.464616	0.000559783	Down-regulated	significant	Oncology										TRUE
CD14	0.587088	7.97553e-09	8.093e-08	0.219285	0.0200563	Up-regulated	significant	Cardiometabolic										TRUE
CD160	0.479577	1.20937e-09	1.56321e-08	0.160791	0.0236769	Up-regulated	significant	Inflammation										TRUE
CD164	0.083914	0.0193719	0.0347844	0.138711	9.07004e-05	Up-regulated	significant	Neurology										TRUE
CD244	0.195852	5.65188e-06	2.72305e-05	0.0958116	0.0167729	Up-regulated	significant	Inflammation	Yes, similar direction				Yes, different direction					FALSE
CD27	0.580551	2.59798e-15	1.3603e-13	0.219145	0.000440808	Up-regulated	significant	Oncology										TRUE
CD2AP	0.383267	8.47159e-05	0.000294928	0.554629	6.10583e-10	Up-regulated	significant	Cardiometabolic										TRUE
CD302	0.36101	1.5224e-09	1.86245e-08	0.190142	3.47845e-05	Up-regulated	significant	Oncology										TRUE
CD40	0.325502	1.17528e-05	5.1111e-05	0.301342	0.000599788	Up-regulated	significant	Inflammation	Yes, similar direction			Yes, different direction	Yes, different direction					FALSE
CD46	0.25202	1.05949e-08	1.00967e-07	0.139002	0.0217835	Up-regulated	significant	Cardiometabolic										TRUE
CD5	0.24843	1.05648e-05	4.64071e-05	0.145803	0.00279802	Up-regulated	significant	Oncology	Yes, similar direction				Yes, different direction					FALSE
CD59	0.269523	2.52781e-11	4.47149e-10	0.184896	1.48804e-08	Up-regulated	significant	Cardiometabolic										TRUE
CD6	0.340341	0.000135715	0.000438811	0.520822	3.04522e-14	Up-regulated	significant	Inflammation	Yes, similar direction									FALSE
CD69	0.821942	7.45873e-09	7.68777e-08	0.43055	0.000725686	Up-regulated	significant	Cardiometabolic										TRUE
CD74	0.380031	1.35374e-11	2.56818e-10	0.174723	0.000222918	Up-regulated	significant	Neurology										TRUE
CD8A	0.71047	1.99433e-10	2.96657e-09	0.480123	4.62751e-12	Up-regulated	significant	Neurology	Yes, similar direction	Yes, similar direction		Yes, similar direction						FALSE
CD99	0.21585	1.65627e-09	1.97532e-08	0.129799	2.77491e-05	Up-regulated	significant	Neurology										TRUE
CES3	0.972993	5.99071e-08	4.75263e-07	1.02602	1.36091e-09	Up-regulated	FoldChange_pos	Oncology										TRUE
CGA	0.517623	2.69e-06	1.41414e-05	0.269559	0.00170727	Up-regulated	significant	Neurology										TRUE
CHI3L1	0.402921	0.00105559	0.00263879	0.319472	0.00272468	Up-regulated	significant	Cardiometabolic										TRUE
CIAPIN1	0.228512	0.0112313	0.0213378	0.567448	7.7616e-11	Up-regulated	significant	Oncology										TRUE
CKMT1A_CKMT1B	1.10355	8.98422e-13	2.40007e-11	0.959089	6.74854e-11	Up-regulated	FoldChange_pos	Inflammation										TRUE
CLEC11A	0.209166	0.0023228	0.00534003	0.273412	2.53638e-05	Up-regulated	significant	Neurology										TRUE
CLEC4A	-0.227895	0.000291746	0.000848656	-0.140014	0.0197761	Down-regulated	significant	Inflammation										TRUE
CLEC5A	0.165597	0.001743	0.00411839	0.335502	1.27237e-08	Up-regulated	significant	Cardiometabolic										TRUE
CLEC6A	0.181407	0.0142205	0.0266303	0.310884	8.87491e-06	Up-regulated	significant	Oncology										TRUE
CNDP1	-0.232731	0.0140503	0.0263494	-0.363869	3.72514e-05	Down-regulated	significant	Cardiometabolic										TRUE
COL18A1	0.371329	5.84752e-15	2.63945e-13	0.130068	0.000530967	Up-regulated	significant	Cardiometabolic										TRUE
CPPED1	0.240974	0.00615494	0.0126282	1.50808	1.58677e-38	Up-regulated	significant	Neurology										TRUE
CREG1	0.304883	4.26237e-06	2.12146e-05	0.152365	0.00953497	Up-regulated	significant	Oncology										TRUE
CRELD2	0.242802	0.00101196	0.00254742	0.20488	0.00385821	Up-regulated	significant	Inflammation										TRUE
CRTAM	0.939824	3.05669e-25	1.0003e-22	0.620208	3.47013e-19	Up-regulated	FoldChange_pos	Neurology										TRUE
CST3	0.425918	3.21989e-18	3.01059e-16	0.162482	0.00307655	Up-regulated	significant	Cardiometabolic				Yes, different direction						FALSE
CST5	0.266654	0.00128669	0.00316	0.193773	0.00878505	Up-regulated	significant	Neurology	Yes, similar direction			Yes, similar direction						FALSE
CSTB	0.477231	8.5684e-15	3.73868e-13	0.679228	1.14383e-20	Up-regulated	significant	Cardiometabolic										TRUE
CTSC	0.251105	0.000453925	0.00125621	0.377512	8.43379e-11	Up-regulated	significant	Inflammation										TRUE
CTSD	0.21045	5.82996e-06	2.78519e-05	0.142354	0.0109806	Up-regulated	significant	Cardiometabolic				Yes, similar direction						FALSE
CTSH	0.746393	8.22159e-09	8.26856e-08	0.464393	8.43508e-06	Up-regulated	significant	Cardiometabolic										TRUE
CTSL	0.389355	2.15929e-12	5.01101e-11	0.217352	2.31378e-07	Up-regulated	significant	Cardiometabolic				Yes, similar direction						FALSE
CTSO	0.324528	9.49394e-08	7.18356e-07	0.104404	0.0155725	Up-regulated	significant	Inflammation										TRUE
CTSS	0.292165	2.39855e-12	5.41327e-11	0.362618	7.90988e-23	Up-regulated	significant	Neurology										TRUE
CXCL1	0.370952	0.0031083	0.00691506	0.311503	0.00391428	Up-regulated	significant	Inflammation				Yes, different direction						FALSE
CXCL10	0.498869	2.70859e-05	0.000106169	0.26945	0.00371269	Up-regulated	significant	Inflammation	Yes, similar direction	Yes, similar direction								FALSE
CXCL11	0.549433	4.51515e-06	2.23876e-05	1.03526	1.14585e-18	Up-regulated	significant	Neurology	Yes, similar direction			Yes, different direction						FALSE
CXCL3	0.394608	0.00904844	0.0175733	0.429717	0.000666897	Up-regulated	significant	Inflammation										TRUE
CXCL5	0.469937	0.00777521	0.0152819	0.372689	0.0100013	Up-regulated	significant	Cardiometabolic				Yes, different direction						FALSE
CXCL9	0.702491	6.96568e-09	7.23657e-08	0.447176	4.51848e-05	Up-regulated	significant	Inflammation	Yes, similar direction									FALSE
DAG1	0.186577	0.00117497	0.00289648	0.382981	8.76242e-10	Up-regulated	significant	Inflammation										TRUE
DBI	0.309239	0.000244042	0.000722739	1.14394	2.44607e-29	Up-regulated	significant	Neurology										TRUE
DBNL	0.357805	0.00950465	0.0183504	0.89542	2.52005e-12	Up-regulated	significant	Inflammation										TRUE
DCTPP1	0.41991	7.88238e-14	2.64565e-12	0.178302	9.99836e-05	Up-regulated	significant	Cardiometabolic										TRUE
DDAH1	0.182802	0.00336912	0.00743706	0.664673	7.17296e-16	Up-regulated	significant	Oncology										TRUE
DPT	0.415834	7.72024e-16	4.59355e-14	0.139777	0.00178982	Up-regulated	significant	Cardiometabolic										TRUE
EDA2R	0.318519	2.25592e-06	1.21904e-05	0.230526	0.000551088	Up-regulated	significant	Oncology										TRUE
EIF4EBP1	0.237547	0.0155685	0.0288249	1.10237	6.82129e-30	Up-regulated	significant	Cardiometabolic	Yes, similar direction			Yes, different direction	Yes, different direction					FALSE
EIF4G1	0.521934	0.000972541	0.00246716	0.635784	1.77589e-06	Up-regulated	significant	Inflammation										TRUE
EPCAM	0.483105	0.00132203	0.00324071	0.393561	0.00144524	Up-regulated	significant	Inflammation										TRUE
EPS8L2	0.493082	1.35279e-16	8.85402e-15	0.158713	0.00114609	Up-regulated	significant	Oncology										TRUE
EREG	0.22961	0.00140518	0.0034253	0.550861	7.45534e-07	Up-regulated	significant	Neurology										TRUE
EZR	0.134736	0.000999492	0.00252574	0.594529	8.66928e-29	Up-regulated	significant	Neurology										TRUE
F11R	0.333767	4.15704e-06	2.07694e-05	0.359023	2.30133e-05	Up-regulated	significant	Neurology				Yes, different direction						FALSE
F2R	0.292032	0.000221588	0.000669882	0.54604	1.57836e-13	Up-regulated	significant	Inflammation										TRUE
FABP1	1.43343	2.31064e-20	3.3607e-18	1.0515	2.37297e-14	Up-regulated	FoldChange_pos	Inflammation										TRUE
FABP2	1.06496	3.49579e-15	1.76e-13	0.914136	8.03347e-14	Up-regulated	FoldChange_pos	Cardiometabolic				Yes, similar direction						FALSE
FABP5	0.609804	1.82775e-11	3.41788e-10	1.13843	1.41231e-26	Up-regulated	FoldChange_pos	Neurology										TRUE
FABP6	0.292464	0.00349522	0.00768949	0.35044	2.7731e-05	Up-regulated	significant	Cardiometabolic										TRUE
FAM3C	0.348418	3.22154e-11	5.54868e-10	0.137665	0.00173018	Up-regulated	significant	Cardiometabolic										TRUE
FBP1	1.32654	3.89447e-15	1.8881e-13	1.28879	1.41265e-17	Up-regulated	FoldChange_pos	Cardiometabolic										TRUE
FCGR3B	0.269124	0.000160423	0.000502377	0.206604	0.00462195	Up-regulated	significant	Cardiometabolic										TRUE
FCRL5	0.397087	2.06782e-05	8.45866e-05	0.374162	9.89453e-06	Up-regulated	significant	Neurology										TRUE
FCRL6	1.06349	1.71599e-21	3.74373e-19	0.725387	1.44165e-16	Up-regulated	FoldChange_pos	Inflammation										TRUE
GDF15	0.830864	4.48691e-20	5.87337e-18	0.37994	2.32332e-07	Up-regulated	significant	Cardiometabolic				Yes, similar direction						FALSE
GFER	0.524099	6.33872e-12	1.31704e-10	0.604831	7.93457e-12	Up-regulated	significant	Oncology										TRUE
GGH	0.338593	3.85932e-09	4.14086e-08	0.215626	0.000628405	Up-regulated	significant	Cardiometabolic										TRUE
GGT1	0.457595	2.73737e-07	1.84702e-06	0.303135	0.000268231	Up-regulated	significant	Neurology										TRUE
GLOD4	0.129008	0.0281823	0.0480346	0.611206	8.574e-30	Up-regulated	significant	Inflammation										TRUE
GNLY	0.62849	2.85547e-12	6.33526e-11	0.825817	1.16921e-21	Up-regulated	FoldChange_pos	Neurology										TRUE
GUSB	0.221854	0.0252659	0.0437475	0.290067	0.00103974	Up-regulated	significant	Cardiometabolic										TRUE
GYS1	0.754209	4.9518e-06	2.42768e-05	0.430108	0.00131258	Up-regulated	significant	Cardiometabolic										TRUE
GZMA	0.597091	1.53021e-20	2.50381e-18	0.465268	1.32153e-13	Up-regulated	significant	Inflammation										TRUE
GZMH	0.797033	4.69323e-11	7.97848e-10	1.75117	3.71106e-50	Up-regulated	FoldChange_pos	Cardiometabolic										TRUE
HGF	0.252107	5.53756e-05	0.000200239	0.490185	3.57957e-20	Up-regulated	significant	Inflammation	Yes, similar direction				Yes, different direction					FALSE
HNMT	0.236444	0.00560423	0.0116443	0.282581	0.000178234	Up-regulated	significant	Neurology										TRUE
HSPG2	0.247095	2.74059e-08	2.44043e-07	0.138688	0.0222818	Up-regulated	significant	Cardiometabolic										TRUE
HTRA2	0.330762	3.81142e-05	0.00014378	0.598212	1.61283e-12	Up-regulated	significant	Oncology										TRUE
ICAM3	0.197227	1.35147e-05	5.81931e-05	0.129251	0.00153114	Up-regulated	significant	Cardiometabolic										TRUE
IGSF8	0.260419	7.4632e-07	4.56511e-06	0.195732	1.49945e-05	Up-regulated	significant	Cardiometabolic										TRUE
IKBKG	0.832296	2.08174e-13	6.64634e-12	0.507622	2.61506e-05	Up-regulated	significant	Inflammation				Yes, different direction						FALSE
IL12RB1	0.226271	0.000185227	0.00057429	0.104978	0.026858	Up-regulated	significant	Inflammation										TRUE
IL16	0.214939	0.000206093	0.000631792	0.665746	7.85047e-21	Up-regulated	significant	Inflammation										TRUE
IL18	0.379399	7.65535e-08	5.89462e-07	1.45764	5.91426e-31	Up-regulated	significant	Inflammation	Yes, similar direction									FALSE
IL1RN	0.226055	0.00900343	0.0175379	1.29411	1.47085e-26	Up-regulated	significant	Inflammation										TRUE
IL32	0.429039	2.68849e-09	3.03382e-08	0.179442	0.00390647	Up-regulated	significant	Inflammation										TRUE
IL4R	-0.370509	9.10716e-07	5.4435e-06	-0.606663	1.08254e-18	Down-regulated	significant	Inflammation										TRUE
INPP1	0.330597	4.75516e-08	3.93956e-07	0.986191	1.98167e-28	Up-regulated	significant	Oncology										TRUE
INPPL1	0.318002	0.00152937	0.00366657	1.22436	1.7186e-19	Up-regulated	significant	Oncology										TRUE
ITGB2	0.233063	8.05008e-06	3.67162e-05	0.418081	6.18337e-19	Up-regulated	significant	Cardiometabolic				Yes, similar direction						FALSE
ITGB5	0.203247	0.00060233	0.00160908	0.264565	3.87738e-05	Up-regulated	significant	Oncology										TRUE
ITM2A	-0.798707	9.23968e-17	6.36565e-15	-1.11822	2.69262e-33	Down-regulated	significant	Inflammation										TRUE
KIR2DL3	0.975317	3.41664e-13	1.04009e-11	0.646472	8.13419e-09	Up-regulated	FoldChange_pos	Oncology										TRUE
KLK6	0.238643	6.23505e-06	2.94646e-05	0.176689	0.000203068	Up-regulated	significant	Oncology										TRUE
KLRD1	1.01618	2.69732e-30	1.17693e-27	0.761804	1.41544e-28	Up-regulated	FoldChange_pos	Inflammation										TRUE
KRT19	0.442465	3.13984e-05	0.00012196	0.3653	0.000143057	Up-regulated	significant	Inflammation										TRUE
KRT5	0.241668	0.00204117	0.00477124	0.208648	0.00327637	Up-regulated	significant	Neurology										TRUE
LAMP2	0.168147	2.51092e-06	1.3361e-05	0.100159	0.000881457	Up-regulated	significant	Neurology										TRUE
LBR	0.296895	0.00152549	0.00366398	0.883531	2.2798e-17	Up-regulated	significant	Neurology										TRUE
LCN2	0.329199	2.69189e-08	2.41348e-07	0.213164	0.00203446	Up-regulated	significant	Cardiometabolic										TRUE
LGALS1	0.190177	0.000891074	0.00228262	0.418884	5.5104e-14	Up-regulated	significant	Cardiometabolic										TRUE
LGALS3	0.255181	4.29195e-07	2.77067e-06	0.364723	4.36439e-12	Up-regulated	significant	Cardiometabolic										TRUE
LGALS4	1.15353	1.85019e-33	1.21095e-30	0.33362	0.000116928	Up-regulated	significant	Inflammation										TRUE
LGALS7_LGALS7B	0.504657	2.97281e-10	4.13979e-09	0.18987	0.00200939	Up-regulated	significant	Oncology										TRUE
LGALS9	0.45347	2.59428e-15	1.3603e-13	0.20464	4.4982e-05	Up-regulated	significant	Inflammation										TRUE
LGMN	0.268774	6.91474e-06	3.21135e-05	0.235314	2.53365e-05	Up-regulated	significant	Inflammation										TRUE
LRPAP1	0.20397	0.00433287	0.00926752	0.225574	0.00117586	Up-regulated	significant	Neurology										TRUE
LY6D	0.377616	4.07494e-09	4.33666e-08	0.18969	0.000913098	Up-regulated	significant	Inflammation										TRUE
LY9	0.413771	5.66592e-15	2.63945e-13	0.233445	3.60835e-08	Up-regulated	significant	Inflammation										TRUE
MAPK9	0.288735	0.00167647	0.00396835	0.303512	3.18775e-06	Up-regulated	significant	Inflammation										TRUE
MAVS	0.367002	0.000388664	0.00110841	0.436005	0.00143201	Up-regulated	significant	Oncology										TRUE
MCFD2	0.169836	0.00292887	0.00657615	0.325724	6.03724e-09	Up-regulated	significant	Cardiometabolic										TRUE
MDK	0.31342	9.38109e-07	5.58175e-06	0.358111	3.09829e-07	Up-regulated	significant	Oncology										TRUE
MIA	0.46221	3.108e-12	6.66946e-11	0.195564	0.000722174	Up-regulated	significant	Oncology										TRUE
MOG	0.249148	1.22304e-05	5.3012e-05	0.316083	5.6912e-10	Up-regulated	significant	Oncology										TRUE
MPIG6B	0.693442	4.64434e-07	2.93693e-06	0.542711	4.00416e-08	Up-regulated	significant	Inflammation										TRUE
MSRA	0.209934	0.0186209	0.033574	1.29321	5.32183e-31	Up-regulated	significant	Oncology										TRUE
MUC13	0.364166	9.71778e-06	4.34149e-05	0.209074	0.00303509	Up-regulated	significant	Neurology										TRUE
MZB1	0.555719	2.58418e-09	2.96728e-08	0.539586	3.72079e-12	Up-regulated	significant	Inflammation										TRUE
NAMPT	0.22054	0.00364552	0.00795332	1.73861	3.69209e-29	Up-regulated	significant	Oncology										TRUE
NEFL	0.298906	2.66306e-05	0.000105316	0.288333	7.7717e-06	Up-regulated	significant	Neurology										TRUE
NELL2	0.138491	0.00274112	0.00621315	0.128753	0.00873888	Up-regulated	significant	Inflammation										TRUE
NFASC	0.300476	1.21651e-09	1.56321e-08	0.0974967	0.0131974	Up-regulated	significant	Inflammation										TRUE
NFATC1	0.790359	1.45141e-14	5.93717e-13	0.290142	0.00903462	Up-regulated	significant	Inflammation										TRUE
NFKBIE	0.130413	0.0163086	0.0298572	0.691214	1.59308e-17	Up-regulated	significant	Oncology										TRUE
NOS1	0.260845	0.00828965	0.0161958	0.231979	0.012243	Up-regulated	significant	Neurology										TRUE
NPY	-0.306588	0.00738936	0.0146334	-0.302686	0.000580776	Down-regulated	significant	Oncology										TRUE
NUCB2	0.201331	3.0102e-05	0.000117623	0.391262	1.98852e-14	Up-regulated	significant	Oncology										TRUE
NUDT5	0.18498	0.00629474	0.0128546	0.637679	8.66719e-19	Up-regulated	significant	Neurology										TRUE
NXPH1	0.157101	0.00635841	0.0129557	0.178634	0.00025512	Up-regulated	significant	Neurology										TRUE
OGFR	0.169092	0.0143372	0.0268105	0.31613	1.62765e-07	Up-regulated	significant	Oncology										TRUE
OGN	0.320836	7.88687e-06	3.60976e-05	0.189262	0.00270734	Up-regulated	significant	Neurology										TRUE
P4HB	0.430783	4.94288e-11	8.25816e-10	0.316041	6.61593e-08	Up-regulated	significant	Oncology										TRUE
PAG1	0.140597	0.0290896	0.0493243	1.01041	1.50951e-20	Up-regulated	significant	Cardiometabolic										TRUE
PARP1	0.201309	0.0079199	0.015543	1.17287	5.64075e-23	Up-regulated	significant	Inflammation										TRUE
PCSK9	0.825259	1.35786e-17	1.04556e-15	0.454607	7.19418e-06	Up-regulated	significant	Cardiometabolic				Yes, similar direction						FALSE
PDCD6	0.533454	4.93252e-05	0.000180859	0.37813	4.1084e-05	Up-regulated	significant	Cardiometabolic										TRUE
PEBP1	0.211054	0.00367946	0.00800301	0.9009	8.90997e-29	Up-regulated	significant	Neurology										TRUE
PGLYRP1	0.170453	0.0150184	0.0279248	0.213569	0.00110153	Up-regulated	significant	Cardiometabolic										TRUE
PI3	0.360072	4.73496e-05	0.000174999	0.308173	0.000118783	Up-regulated	significant	Cardiometabolic										TRUE
PIGR	0.315844	4.33181e-07	2.77958e-06	0.111594	0.0236339	Up-regulated	significant	Neurology										TRUE
PLAUR	0.333801	2.56226e-09	2.96728e-08	0.34989	2.84477e-12	Up-regulated	significant	Inflammation										TRUE
PLIN3	0.190317	0.00224494	0.00520111	0.456224	5.13183e-11	Up-regulated	significant	Cardiometabolic										TRUE
PLXNA4	0.286327	0.0229695	0.0405763	0.405083	0.000306212	Up-regulated	significant	Inflammation										TRUE
PON2	0.314748	2.92514e-08	2.53738e-07	0.133616	0.00828451	Up-regulated	significant	Cardiometabolic										TRUE
PPCDC	0.251213	6.04456e-05	0.000217371	0.527865	3.83525e-17	Up-regulated	significant	Neurology										TRUE
PPIB	0.346327	0.00613486	0.0126068	0.816678	5.79762e-12	Up-regulated	significant	Cardiometabolic										TRUE
PRDX5	0.68588	8.93987e-09	8.79871e-08	1.64707	7.82661e-54	Up-regulated	FoldChange_pos	Inflammation										TRUE
PRKAR1A	0.339359	0.017163	0.0312468	0.399864	0.000236956	Up-regulated	significant	Cardiometabolic										TRUE
PRTN3	0.25064	0.000229897	0.000688639	0.227205	0.00108183	Up-regulated	significant	Cardiometabolic										TRUE
PSIP1	0.233403	0.00355491	0.0077946	0.500234	2.76169e-13	Up-regulated	significant	Inflammation										TRUE
PTPRN2	0.170574	0.0051821	0.0108708	0.187068	0.000393187	Up-regulated	significant	Neurology										TRUE
PXN	0.200932	0.00244247	0.0055895	1.4562	2.52988e-26	Up-regulated	significant	Neurology										TRUE
RARRES2	0.602652	1.5081e-12	3.79635e-11	0.393643	1.43988e-05	Up-regulated	significant	Cardiometabolic										TRUE
RBKS	0.207462	0.0194178	0.034819	0.687187	5.45517e-17	Up-regulated	significant	Neurology										TRUE
RBP2	1.08831	8.39542e-18	6.8685e-16	0.933017	1.23021e-16	Up-regulated	FoldChange_pos	Oncology										TRUE
REG1A	0.699586	9.8565e-15	4.16199e-13	0.259243	0.00233829	Up-regulated	significant	Cardiometabolic										TRUE
REG1B	0.747521	2.79607e-14	1.04573e-12	0.183616	0.0166873	Up-regulated	significant	Cardiometabolic										TRUE
REG3A	0.883947	5.50637e-13	1.53358e-11	0.600529	1.75774e-09	Up-regulated	FoldChange_pos	Cardiometabolic										TRUE
REG4	0.821184	3.38921e-21	6.33782e-19	0.449436	2.25012e-10	Up-regulated	significant	Inflammation										TRUE
RELT	0.33688	2.4649e-10	3.54566e-09	0.173661	0.000144364	Up-regulated	significant	Neurology										TRUE
RSPO1	0.163167	0.0157022	0.0290029	0.219144	7.876e-06	Up-regulated	significant	Neurology										TRUE
RTBDN	0.139739	0.0109684	0.0208687	0.137823	0.00212584	Up-regulated	significant	Oncology										TRUE
S100A16	0.322227	0.00012366	0.000409798	0.258044	0.00145812	Up-regulated	significant	Neurology										TRUE
SCARF1	0.460171	8.60979e-16	4.90009e-14	0.268173	1.34729e-05	Up-regulated	significant	Cardiometabolic										TRUE
SCG3	0.219302	0.000154771	0.000488719	0.118762	0.0215799	Up-regulated	significant	Inflammation										TRUE
SEMA4D	0.158723	0.000223251	0.000673353	0.277563	3.58033e-14	Up-regulated	significant	Neurology										TRUE
SEMA7A	0.244967	4.29676e-07	2.77067e-06	0.120305	0.00251875	Up-regulated	significant	Cardiometabolic										TRUE
SERPINB8	0.401035	7.73096e-08	5.91803e-07	1.20849	1.26631e-23	Up-regulated	significant	Inflammation										TRUE
SH2D1A	0.366113	1.1219e-06	6.61516e-06	0.546414	3.17841e-14	Up-regulated	significant	Inflammation										TRUE
SKAP2	0.499809	0.00304165	0.00680602	0.497063	0.000979615	Up-regulated	significant	Inflammation										TRUE
SLAMF6	0.270528	4.13502e-07	2.69291e-06	0.214462	7.68795e-07	Up-regulated	significant	Oncology										TRUE
SLAMF8	0.310649	0.000179495	0.000558096	0.293942	4.81672e-05	Up-regulated	significant	Oncology										TRUE
SMOC2	0.488604	1.45608e-10	2.21629e-09	0.277601	4.1027e-05	Up-regulated	significant	Inflammation										TRUE
SMPD1	0.594031	2.13783e-11	3.83345e-10	0.348508	7.6079e-07	Up-regulated	significant	Neurology										TRUE
SOD2	0.130604	0.0283459	0.0481881	0.221816	1.23512e-05	Up-regulated	significant	Neurology				Yes, different direction						FALSE
SPINK1	0.566793	1.66123e-14	6.58955e-13	0.206219	0.000352459	Up-regulated	significant	Neurology										TRUE
SPINK4	0.58207	1.15773e-07	8.61065e-07	0.330415	0.000455468	Up-regulated	significant	Inflammation										TRUE
SPINK6	0.419094	5.69142e-07	3.56463e-06	0.160286	0.0215832	Up-regulated	significant	Oncology										TRUE
ST6GAL1	0.236919	5.406e-05	0.000196568	0.206507	6.50345e-05	Up-regulated	significant	Cardiometabolic										TRUE
STK11	0.309676	0.00181181	0.00426558	0.393609	5.20659e-07	Up-regulated	significant	Cardiometabolic										TRUE
STX4	0.301184	0.000499729	0.00136997	0.572746	0.000511216	Up-regulated	significant	Oncology										TRUE
STX8	0.149131	0.0160469	0.0294194	0.205453	0.0082078	Up-regulated	significant	Inflammation										TRUE
SULT2A1	0.353587	0.00724692	0.0144387	0.383071	1.93815e-05	Up-regulated	significant	Inflammation										TRUE
SUMF2	0.265574	0.00312384	0.00693069	0.243715	0.000350895	Up-regulated	significant	Neurology										TRUE
TARBP2	0.359569	0.000153323	0.00048832	0.537762	7.4274e-07	Up-regulated	significant	Neurology										TRUE
TFF1	0.756236	7.86903e-09	8.04731e-08	0.444833	5.78847e-05	Up-regulated	significant	Neurology										TRUE
TFF3	0.475801	4.00018e-06	2.00622e-05	0.221859	0.00190768	Up-regulated	significant	Cardiometabolic				Yes, similar direction						FALSE
TGFA	0.192184	0.000104408	0.000355912	0.995757	2.18015e-41	Up-regulated	significant	Inflammation	Yes, similar direction				Yes, different direction					FALSE
TGM2	0.273171	0.0223512	0.0395934	0.719407	1.97012e-11	Up-regulated	significant	Cardiometabolic				Yes, similar direction						FALSE
THBS4	0.35004	3.42854e-05	0.000130844	0.219321	0.00711454	Up-regulated	significant	Cardiometabolic										TRUE
TIE1	0.134994	0.0245367	0.0427677	0.141156	0.0116002	Up-regulated	significant	Cardiometabolic										TRUE
TIMP1	0.199708	1.59995e-05	6.75591e-05	0.196743	0.000932077	Up-regulated	significant	Cardiometabolic										TRUE
TIMP4	0.194609	0.00294932	0.00661071	0.327173	6.92827e-10	Up-regulated	significant	Neurology										TRUE
TINAGL1	0.265853	4.85301e-08	3.9692e-07	0.096732	0.0143623	Up-regulated	significant	Cardiometabolic										TRUE
TMSB10	0.708959	2.01458e-08	1.84412e-07	2.06311	9.73264e-58	Up-regulated	FoldChange_pos	Neurology										TRUE
TNC	0.351387	1.50248e-05	6.42727e-05	0.209901	0.0179398	Up-regulated	significant	Cardiometabolic										TRUE
TNF	0.232797	0.000215546	0.000654639	0.128522	0.0186542	Up-regulated	significant	Cardiometabolic	Yes, similar direction									FALSE
TNFRSF10A	0.376645	5.41671e-10	7.38591e-09	0.128311	0.010486	Up-regulated	significant	Neurology				Yes, similar direction						FALSE
TNFRSF10B	0.304366	7.82785e-05	0.000274709	0.144542	0.0232282	Up-regulated	significant	Neurology										TRUE
TNFRSF12A	0.345764	1.20583e-06	6.95343e-06	0.188482	0.00162601	Up-regulated	significant	Oncology										TRUE
TNFRSF14	0.283996	1.06443e-08	1.00967e-07	0.166305	0.000799652	Up-regulated	significant	Inflammation	Yes, similar direction									FALSE
TNFSF11	-0.251572	0.0186829	0.0336395	-0.669548	9.04859e-14	Down-regulated	significant	Inflammation		Yes, similar direction		Yes, similar direction	Yes, similar direction					FALSE
TNFSF13	0.24683	2.12879e-06	1.16108e-05	0.177932	0.000293347	Up-regulated	significant	Inflammation										TRUE
TNR	-0.212484	0.00338226	0.00745351	-0.356966	5.93482e-09	Down-regulated	significant	Neurology										TRUE
TPP1	0.370342	9.99264e-06	4.43402e-05	0.25041	0.000435288	Up-regulated	significant	Inflammation										TRUE
TRIAP1	0.168997	0.018535	0.0334652	0.972312	7.96104e-30	Up-regulated	significant	Oncology										TRUE
TXLNA	0.309156	0.00736787	0.0146334	0.481919	1.97015e-06	Up-regulated	significant	Neurology										TRUE
TXNRD1	0.238761	0.000175992	0.000548509	0.646369	3.96503e-21	Up-regulated	significant	Neurology										TRUE
TYMP	0.29435	0.00176773	0.00416929	0.786117	3.54445e-19	Up-regulated	significant	Cardiometabolic										TRUE
UXS1	0.457732	6.00995e-06	2.86074e-05	0.354613	4.76019e-07	Up-regulated	significant	Oncology										TRUE
VEGFA	0.238751	0.000204403	0.000628084	0.442449	6.16197e-10	Up-regulated	significant	Inflammation	Yes, similar direction									FALSE
WARS	-0.312521	0.000573195	0.00153753	-0.259816	0.000165792	Down-regulated	significant	Neurology										TRUE
WIF1	0.204599	0.000516946	0.00140391	0.159631	0.00133524	Up-regulated	significant	Oncology										TRUE
WISP2	0.523002	2.87485e-08	2.52562e-07	0.229616	0.00305423	Up-regulated	significant	Neurology										TRUE
XG	0.415696	1.06167e-12	2.77946e-11	0.227598	5.88674e-06	Up-regulated	significant	Cardiometabolic										TRUE
ZBTB17	0.218446	0.000234682	0.000699771	0.190634	6.53762e-05	Up-regulated	significant	Cardiometabolic										TRUE
AREG	0.362542	2.4357e-06	1.30136e-05	0.136483	0.0282533	Up-regulated	significant	Oncology										TRUE
ASAH2	0.574833	7.22907e-11	1.16825e-09	0.156066	0.0314254	Up-regulated	significant	Neurology										TRUE
CCL14	0.330498	1.34269e-07	9.92982e-07	0.158326	0.0355806	Up-regulated	significant	Cardiometabolic				Yes, similar direction						FALSE
CD4	0.136264	0.0231698	0.0408201	0.110547	0.02931	Up-regulated	significant	Inflammation										TRUE
CHRDL1	0.446821	2.92701e-08	2.53738e-07	0.118722	0.0431978	Up-regulated	significant	Inflammation										TRUE
CNTNAP2	0.250573	0.000800808	0.00206757	0.120338	0.0474763	Up-regulated	significant	Inflammation										TRUE
COL6A3	0.371369	1.65993e-09	1.97532e-08	0.113044	0.0305419	Up-regulated	significant	Cardiometabolic										TRUE
CTSF	0.392091	1.23003e-09	1.56321e-08	0.119026	0.0421941	Up-regulated	significant	Oncology										TRUE
CXCL16	0.175203	0.000126341	0.000416576	0.0768404	0.0396218	Up-regulated	significant	Cardiometabolic				Yes, similar direction						FALSE
ENPP7	0.514321	0.00020859	0.000637953	0.248851	0.0390309	Up-regulated	significant	Inflammation										TRUE
FABP4	0.382514	2.13964e-05	8.67119e-05	0.178418	0.031692	Up-regulated	significant	Cardiometabolic										TRUE
FETUB	0.338737	2.74529e-09	3.07144e-08	0.142852	0.0292793	Up-regulated	significant	Cardiometabolic				Yes, similar direction						FALSE
MMP12	0.659408	6.84899e-12	1.40083e-10	0.169397	0.0404548	Up-regulated	significant	Oncology										TRUE
PAM	0.267604	2.68471e-07	1.82088e-06	0.0829781	0.0372988	Up-regulated	significant	Cardiometabolic										TRUE
SLAMF7	0.265308	0.00288078	0.00649042	0.164606	0.0323562	Up-regulated	significant	Inflammation										TRUE
SMPDL3A	0.590578	5.05975e-08	4.0884e-07	0.181669	0.0343242	Up-regulated	significant	Inflammation										TRUE
SORCS2	0.307988	4.74596e-05	0.000174999	0.108257	0.0286436	Up-regulated	significant	Oncology										TRUE

## Sheet: Table S5
Tissue-specific enrichment analysis of the genes encoding for the shared differentially expressed proteins (sDEPs) using transcriptomic data from the Human Protein Atlas (HPA)
Tissue	Proteins	Background	pvalue	FDR_pvalue	Count_library_HPA	Proteins
intestine	32	94	0.000102907	0.00205814	887	ACE2,AGR3,ASAH2,BANK1,CA4,CCL11,CCL22,CCL25,CD6,CES3,CKMT1A,ENPP7,EPCAM,FABP1,FABP2,FABP6,FBP1,KRT19,LGALS3,LGALS4,LGALS9,LY9,MMP12,MUC13,MZB1,PIGR,RBP2,REG3A,REG4,SLAMF7,SPINK4,TFF3
lymphoid tissue	54	222	0.00774967	0.0774967	1464	ADA2,ADAM8,BANK1,BTN3A2,CCL11,CCL14,CCL22,CCL25,CCL3,CD160,CD244,CD27,CD4,CD5,CD6,CD69,CD74,CD8A,CLEC6A,CTSS,CXCL1,CXCL10,CXCL11,CXCL5,CXCL9,F2R,FCGR3B,FCRL5,FCRL6,GNLY,GZMA,GZMH,ICAM3,IL12RB1,IL16,ITGB2,KIR2DL3,KLRD1,LY9,MMP12,MPIG6B,MZB1,NFKBIE,PI3,SCARF1,SEMA7A,SH2D1A,SLAMF6,SLAMF7,SLAMF8,SPINK6,ST6GAL1,TNC,TNF
esophagus	13	49	0.0918871	0.485848	444	CKMT1A,CSTB,EPS8L2,FABP5,IL18,IL1RN,KLK6,KRT19,KRT5,LGALS7,LY6D,PI3,S100A16
cervix	6	20	0.139127	0.485848	131	CCN5,CXCL1,CXCL3,OGN,RSPO1,TFF3
salivary gland	11	43	0.141572	0.485848	332	CST5,CXCL5,EIF4EBP1,KRT19,LCN2,MIA,NUCB2,PIGR,SPINK6,TFF3,TNFSF13
liver	26	117	0.145754	0.485848	981	ACAA1,ALDH1A1,ANG,ANGPTL4,CD14,CD302,CD4,CES3,CHI3L1,COL18A1,FABP1,FBP1,FETUB,GGH,GGT1,HNMT,ICAM3,IL32,MSRA,P4HB,PCSK9,PEBP1,RARRES2,RBKS,ST6GAL1,SULT2A1
vagina	5	17	0.181898	0.519709	161	FABP5,KRT5,LY6D,PI3,SPINK6
adipose tissue	8	32	0.212281	0.530701	189	ANGPTL4,CCN5,CHRDL1,CXCL3,FABP4,PLXNA4,THBS4,TIMP4
pancreas	10	46	0.318442	0.685408	321	EIF4EBP1,IL32,NUCB2,P4HB,PTPRN2,RARRES2,REG1A,REG1B,REG3A,SPINK1
breast	4	17	0.374411	0.685408	141	ANGPTL4,FABP4,MIA,TIMP4
bone marrow	25	128	0.376974	0.685408	908	ADAM8,AREG,BACH1,BID,CCL3,CD244,CD69,CLEC11A,CLEC5A,CTSS,EREG,FCGR3B,FCRL6,GNLY,GZMH,ICAM3,ITGB2,LCN2,LY9,PGLYRP1,PLAUR,PRTN3,RELT,SOD2,TNF
kidney	9	45	0.435022	0.690655	418	ACAA1,ACE2,BCAM,DDAH1,FBP1,GDF15,GGH,GGT1,MSRA
stomach 1	5	24	0.448926	0.690655	322	CCL11,LGALS9,MIA,SLAMF7,TFF1
skin 1	8	42	0.505558	0.722226	593	CCL22,IL18,KRT5,LGALS7,LY6D,MPIG6B,SERPINB8,XG
retina	6	35	0.633952	0.845269	759	CNTNAP2,NELL2,RTBDN,SCG3,SEMA7A,WIF1
urinary bladder	7	44	0.714974	0.893718	199	AREG,CCL11,CCL22,GDF15,KRT19,MMP12,TIMP1
lung	6	50	0.916031	0.996086	197	AGR3,CCL18,CCL3,CLEC6A,CTSH,MPIG6B
skeletal muscle	6	51	0.925081	0.996086	933	CA3,CES3,EIF4G1,GYS1,NOS1,SOD2
brain	21	155	0.958404	0.996086	2709	CHI3L1,CNTNAP2,CRTAM,CST3,DDAH1,IGSF8,KLK6,MOG,NEFL,NELL2,NFASC,NOS1,NXPH1,PLXNA4,PON2,PTPRN2,SCG3,SEMA4D,SORCS2,TGFA,WIF1
placenta	4	57	0.996086	0.996086	288	AREG,BMP6,CTSL,HGF

## Sheet: Table S6
Cell-specific enrichment analysis of the genes encoding for the shared differentially expressed proteins (sDEPs) using transcriptomic data from the Human Protein Atlas (HPA)
Cells	Proteins	Background	pvalue	FDR_pvalue	Count_library_HPA	Proteins
Proximal enterocytes	34	102	9.97965e-05	0.00638697	818	ABHD14B,ACAA1,ACE2,AGR3,ANGPTL4,ARSA,ASAH2,CCL25,CES3,CKMT1A,CTSD,CXCL11,ENPP7,EPCAM,EPS8L2,FABP1,FABP2,FABP6,FBP1,GFER,GGT1,IL32,KRT19,LGALS3,LGALS4,MDK,MUC13,PEBP1,PIGR,PLIN3,RBKS,RBP2,SMPDL3A,TNFRSF14
Basal respiratory cells	22	62	0.000702154	0.0224689	289	AGRN,ANGPTL4,BCAM,BID,CD40,CHI3L1,CSTB,CTSC,CXCL1,CXCL10,CXCL11,CXCL3,CXCL5,EREG,IL18,KRT19,LCN2,PI3,SOD2,TNC,TNFRSF12A,XG
dendritic cells	27	92	0.00467071	0.0996417	572	ADAM8,BTN3A2,CCL3,CD244,CD5,CD6,CD69,CD8A,CRTAM,FCGR3B,FCRL6,GNLY,GOLM2,GZMA,GZMH,ICAM3,IL12RB1,IL16,ITGB2,KIR2DL3,KLRD1,LY9,SEMA4D,SH2D1A,SLAMF6,SLAMF7,TNF
T-cells	23	82	0.0158194	0.25311	484	BTN3A2,CD244,CD27,CD5,CD6,CD69,CD8A,CRTAM,FCRL6,GZMA,GZMH,ICAM3,IL12RB1,IL16,IL32,ITGB2,KIR2DL3,KLRD1,LY9,SEMA4D,SH2D1A,SLAMF6,TNF
Plasma cells	16	53	0.0210962	0.270032	574	ARSA,CD27,CD6,CD69,CRELD2,CRTAM,CXCL10,FCRL5,ICAM3,IL12RB1,IL16,LY9,MZB1,PPIB,SLAMF6,SLAMF7
Intestinal goblet cells	12	38	0.0309344	0.303514	303	AGR3,CCL25,CES3,CKMT1A,EPCAM,LGALS4,LGALS9,MUC13,PIGR,REG4,SPINK4,TFF3
Pancreatic endocrine cells	19	70	0.037879	0.303514	397	AGRN,ANGPTL4,BMP4,CXCL5,EIF4EBP1,FAM3C,IL32,KRT19,LCN2,MIA,REG3A,S100A16,SEMA7A,SPINK1,TFF1,TGFA,TGM2,TMSB10,TNFRSF12A
Langerhans cells	28	113	0.0422336	0.303514	491	ADAM8,BID,CCL18,CCL3,CD4,CD40,CD5,CD74,CLEC5A,CST3,CST5,CXCL10,CXCL3,EREG,IL16,IL1RN,ITGB2,LGALS1,NAMPT,NFKBIE,PLAUR,RELT,RSPO1,SCARF1,SLAMF8,STX4,TIMP1,TNF
Undifferentiated cells	8	23	0.0426816	0.303514	213	AGR3,CCL25,CES3,CKMT1A,EPCAM,LGALS4,MUC13,PIGR
Paneth cells	16	60	0.0629359	0.40279	453	AGR3,AREG,CA4,CES3,CKMT1A,EPCAM,EPS8L2,FABP1,LGALS3,LGALS4,LGALS9,MDK,MUC13,PIGR,SMPDL3A,TMSB10
NK-cells	21	86	0.083755	0.461663	462	ADAM8,ADGRG1,BTN3A2,CD160,CD244,CD6,FCGR3B,FCRL6,GNLY,GZMA,GZMH,ICAM3,IL12RB1,IL16,ITGB2,KIR2DL3,KLRD1,SEMA4D,SH2D1A,SLAMF6,SLAMF7
Hepatocytes	23	96	0.0865619	0.461663	851	ACAA1,ALDH1A1,ANG,ANGPTL4,ATOX1,CD302,CES3,CHI3L1,COL18A1,DBI,ENPP7,FABP1,FBP1,FETUB,GGT1,ICAM3,NAMPT,PCSK9,PEBP1,RARRES2,ST6GAL1,SULT2A1,TGM2
Ductal cells	11	40	0.0939562	0.462554	238	AGRN,CD59,CHI3L1,CXCL5,EPCAM,GGT1,IL32,KRT19,LCN2,TGM2,TNFRSF12A
Distal enterocytes	21	89	0.112361	0.513652	656	ACAA1,CA4,CD2AP,CES3,CKMT1A,CTSD,CXCL11,EPCAM,EPS8L2,FABP1,GFER,GGT1,LGALS3,LGALS4,LGALS9,MAVS,MUC13,PAG1,PIGR,SMPD1,SMPDL3A
B-cells	12	50	0.182193	0.672315	341	BANK1,CD27,CD40,CD69,CD74,FCRL5,ICAM3,IL16,LY9,NFATC1,SLAMF6,TNF
Urothelial cells	15	65	0.186721	0.672315	393	AREG,CD59,CSTB,F11R,FAM3C,GDF15,IL1RN,INPP1,KRT19,LCN2,PLAUR,S100A16,TGFA,TNFRSF12A,TXNRD1
Alveolar cells type 1	9	36	0.192631	0.672315	469	CST5,CXCL11,F11R,FCGR3B,GGT1,IL18,PCSK9,TNFSF13,VEGFA
Hofbauer cells	27	127	0.203896	0.672315	726	ADA2,CAPG,CCL18,CCL3,CD14,CD4,CHI3L1,CLEC5A,CREG1,CSTB,CTSC,CTSD,CTSL,CTSS,CXCL9,FABP5,GOLM2,HNMT,IL1RN,ITGB2,LGALS1,LGALS9,LGMN,SLAMF8,SPINK6,TPP1,TYMP
Hepatic stellate cells	18	82	0.219105	0.672315	352	BCR,BMP4,BMP6,BST2,CCL14,CCL23,CD4,CTSL,CXCL9,F2R,HGF,HSPG2,NOS1,SCARF1,ST6GAL1,TGM2,TIE1,TIMP1
Cytotrophoblasts	13	57	0.222547	0.672315	658	ADGRG1,BCAM,CKMT1A,CPPED1,CTSL,GGH,GOLM2,LRPAP1,PARP1,SMPDL3A,TGM2,TINAGL1,TRIAP1
Macrophages	31	150	0.232646	0.672315	556	ADA2,AREG,CAPG,CCL18,CCL3,CD302,CD4,CD74,CLEC5A,CTSD,CTSL,CTSS,CXCL10,CXCL11,CXCL3,CXCL5,CXCL9,EREG,FBP1,FCGR3B,ITGB2,LGMN,NAMPT,PLAUR,RELT,SLAMF8,TIMP1,TNF,TNFSF13,TPP1,TYMP
Basal prostatic cells	9	38	0.241613	0.672315	236	AREG,CXCL11,KRT5,NOS1,PLAUR,S100A16,TNC,TNFRSF12A,TXNRD1
Prostatic glandular cells	9	38	0.241613	0.672315	202	CD40,CD59,CXCL11,S100A16,SOD2,SPINK6,TNC,TNFRSF12A,TXNRD1
Basal squamous epithelial cells	6	24	0.260841	0.695577	283	BMP4,IL18,KRT5,TNC,TNFSF13,XG
Muller glia cells	10	45	0.292635	0.727692	478	ASAH2,CD5,CHRDL1,CTSF,HGF,MCFD2,RARRES2,SORCS2,VEGFA,WIF1
Respiratory ciliated cells	8	35	0.295625	0.727692	717	AGR3,ALDH1A1,FCGR3B,LCN2,MIA,NUCB2,PRDX5,RBKS
Basal keratinocytes	8	36	0.325052	0.742975	282	AREG,IL1RN,KRT5,LGALS7,LY6D,SPINK6,TNFRSF12A,XG
Granulosa cells	8	36	0.325052	0.742975	496	CD99,CES3,DAG1,EDA2R,HSPG2,ITGB5,MDK,SEMA7A
Squamous epithelial cells	8	38	0.385207	0.81512	357	CSTB,FABP5,IL1RN,KRT5,LGALS7,LY6D,S100A16,XG
Rod photoreceptor cells	6	28	0.400916	0.81512	656	NEFL,NFASC,PSIP1,RTBDN,SCG3,SEMA7A
Club cells	9	44	0.406545	0.81512	298	CSTB,CTSC,CXCL1,CXCL3,FCGR3B,GDF15,KRT19,LCN2,PI3
Exocrine glandular cells	12	60	0.40756	0.81512	316	ADGRG1,CXCL11,EIF4EBP1,IL32,P4HB,RARRES2,REG1A,REG1B,REG3A,SPINK1,TNFRSF12A,TYMP
Proximal tubular cells	16	82	0.420348	0.81522	907	ABHD14B,ACAA1,ALDH1A1,ATOX1,CTSH,DBI,DDAH1,ENPP7,FBP1,GGH,GGT1,HNMT,IL32,MSRA,PEBP1,RBKS
Suprabasal keratinocytes	7	36	0.48993	0.922221	392	IL1RN,KRT5,LGALS7,LY6D,S100A16,SERPINB8,XG
Enteroendocrine cells	5	27	0.561201	0.998278	268	MDK,NEFL,PAM,PTPRN2,SCG3
Collecting duct cells	4	22	0.587651	0.998278	316	AGRN,BCAM,KLK6,ST6GAL1
Melanocytes	5	28	0.596046	0.998278	203	CD27,LY9,MIA,PAG1,XG
Erythroid cells	6	34	0.603766	0.998278	437	CA3,HTRA2,LBR,PGLYRP1,PRTN3,TNFSF13
Skeletal myocytes	6	37	0.690111	0.998278	333	ANGPTL4,BMP4,CA3,DAG1,NFATC1,PON2
Kupffer cells	20	119	0.696155	0.998278	478	CCL3,CD244,CD302,CD4,CD74,CREG1,CTSS,CXCL10,CXCL9,EREG,FCGR3B,HNMT,IL12RB1,IL16,IL18,ITGB2,LGALS9,SKAP2,SLAMF8,TPP1
Syncytiotrophoblasts	17	103	0.71695	0.998278	920	ADGRG1,BCAM,BMP4,CGA,CKMT1A,CPPED1,CTSL,GDF15,GGH,GOLM2,LAMP2,LGMN,LRPAP1,NUCB2,SEMA7A,TGM2,TINAGL1
Alveolar cells type 2	5	32	0.718603	0.998278	468	CTSH,FABP5,FCGR3B,PCSK9,TNFSF13
monocytes	19	116	0.737812	0.998278	514	ADAM8,BID,CAPG,CCL22,CD302,CD4,CD40,CD74,CLEC6A,CPPED1,CREG1,CTSS,DBNL,ITGB2,LGALS1,MIA,SLAMF7,TMSB10,TYMP
Bipolar cells	4	27	0.752182	0.998278	701	NEFL,NFASC,SCG3,SORCS2
Gastric mucus-secreting cells	4	27	0.752182	0.998278	350	LGALS9,PCSK9,TFF1,TNFSF13
Extravillous trophoblasts	13	83	0.772506	0.998278	835	ADAM8,CTSL,GGH,GOLM2,IGSF8,KRT19,MMP12,P4HB,PON2,PPIB,PXN,SEMA7A,TARBP2
Fibroblasts	15	100	0.838714	0.998278	461	BMP4,CCL11,CCN5,CHRDL1,CLEC11A,COL6A3,DPT,FCGR3B,GOLM2,HGF,OGN,RSPO1,SMOC2,TIMP1,XG
Distal tubular cells	4	36	0.916324	0.998278	616	ALDH1A1,CLEC11A,NEFL,PEBP1
Inhibitory neurons	12	90	0.919337	0.998278	2027	BMP6,CNTNAP2,MAPK9,MSRA,NFASC,NOS1,NXPH1,PAM,PGLYRP1,PLXNA4,PTPRN2,SCG3
Leydig cells	7	58	0.926281	0.998278	321	ALDH1A1,CHRDL1,COL6A3,DPT,OGN,SMOC2,TIMP1
Smooth muscle cells	7	58	0.926281	0.998278	370	CCL8,COL18A1,COL6A3,HGF,LGALS1,TIMP1,TNC
Excitatory neurons	11	85	0.92942	0.998278	2140	CNTNAP2,DDAH1,MSRA,NEFL,NELL2,NFASC,PGLYRP1,PLXNA4,PTPRN2,SCG3,SORCS2
Sertoli cells	5	45	0.933665	0.998278	334	ASAH2,COL18A1,PAG1,THBS4,TINAGL1
Late spermatids	12	98	0.96191	0.998278	2587	ARSA,ASAH2,BACH1,CTSF,CXCL16,INPP1,NUCB2,SKAP2,SLAMF6,SMPD1,STK11,STX8
Endometrial stromal cells	4	42	0.962896	0.998278	338	COL6A3,HGF,OGN,TGM2
Cardiomyocytes	5	51	0.969371	0.998278	890	GOLM2,GYS1,PAM,PRKAR1A,TGM2
Microglial cells	5	52	0.973212	0.998278	778	BMP6,EDA2R,PAG1,SCARF1,ST6GAL1
granulocytes	4	48	0.984415	0.998278	400	CAPG,CD69,MPIG6B,PAG1
Adipocytes	11	106	0.992392	0.998278	623	BCAM,BMP6,BST2,CA4,FABP4,FABP5,GOLM2,HSPG2,SCARF1,TIE1,TIMP4
Oligodendrocyte precursor cells	9	92	0.992804	0.998278	1592	DDAH1,MSRA,NFASC,NOS1,NXPH1,PTPRN2,SCG3,SPINK6,TGFA
Oligodendrocytes	7	78	0.993677	0.998278	1591	EDA2R,KLK6,LAMP2,MOG,NFASC,SEMA4D,SORCS2
Peritubular cells	4	54	0.993737	0.998278	365	DPT,OGN,SMOC2,TIMP1
Astrocytes	6	71	0.994325	0.998278	1183	CHRDL1,DDAH1,PON2,SCG3,SORCS2,TNC
Early spermatids	9	103	0.998278	0.998278	2992	BACH1,FCRL5,GFER,GGH,INPP1,NUCB2,SKAP2,STK11,STX8

## Sheet: Table S7
Linear regression analysis results between proteins and immunophenotyping data (adjusted for age, seks, and smoking status) in PLHIV of the discovery cohort.
Outcome	Predictor	Estimate	Std. Error	t value	Pr(>|t|)
Bcells (CD19+)	TCL1A	0.0287182	0.00283422	10.1327	9.71619e-20
Bcells (CD19+)	CD22	0.0476544	0.00620517	7.67979	6.94518e-13
Bcells (CD19+)	FCER2	0.0408232	0.00558521	7.30916	6.30204e-12
Lymphocytes	OSM	-0.060216	0.00918673	-6.55467	4.63957e-10
Bcells (CD19+)	TNFRSF13C	0.040332	0.00639434	6.30744	1.78541e-09
Neutrophils	OSM	0.0507516	0.00851419	5.96082	1.11778e-08
Bcells (CD19+)	FCRL1	0.0360578	0.00614163	5.87104	1.77805e-08
Lymphocytes	MMP9	-0.0623897	0.0106719	-5.84616	2.02054e-08
Lymphocytes	OLR1	-0.0851874	0.0146031	-5.83353	2.15574e-08
Neutrophils	OLR1	0.0739052	0.0134339	5.5014	1.14405e-07
Lymphocytes	MMP8	-0.0645884	0.0118991	-5.42803	1.63945e-07
Lymphocytes	LCN2	-0.1149	0.0212276	-5.41274	1.76628e-07
Neutrophils	LCN2	0.104013	0.0193928	5.36351	2.24332e-07
Neutrophils	MMP9	0.0527216	0.00985597	5.3492	2.40407e-07
Neutrophils	MMP8	0.0568286	0.010914	5.20693	4.75074e-07
Lymphocytes	CEACAM8	-0.0928344	0.0180233	-5.15079	6.19375e-07
CD8+ naïve CD45RO- CD27+	KLRD1	-0.0781317	0.0152612	-5.11963	7.16976e-07
Non classical mono CD14+ CD16+	CLEC4D	-0.0209439	0.00409172	-5.1186	7.20431e-07
CD8+ naïve CD45RO- CD27+	FCRL6	-0.0558053	0.0111362	-5.01115	1.18753e-06
CD8+ eff CD45RA+ CD27-	GZMH	0.0551472	0.0110664	4.9833	1.35013e-06
Lymphocytes	CLEC4D	-0.0667159	0.013475	-4.95108	1.56518e-06
Neutrophils	CEACAM8	0.081353	0.016531	4.92124	1.79362e-06
CD8+ eff CD45RO- CD27-	GZMA	0.102233	0.0209826	4.87227	2.24029e-06
NK dim CD56+ CD16+	LRPAP1	-0.0313108	0.00646847	-4.84052	2.58552e-06
CD8+ eff CD45RO- CD27-	GZMH	0.0513524	0.0106444	4.82434	2.78064e-06
CD8+ naïve CD45RA+ CD27+	FCRL6	-0.0623389	0.0133729	-4.66157	5.72574e-06
CD4+ Tcells	GZMH	-0.0466654	0.0100848	-4.62732	6.65028e-06
Lymphocytes	DSC2	-0.100368	0.0218504	-4.59342	7.70614e-06
Neutrophils	CLEC4D	0.0567089	0.0123953	4.57502	8.34505e-06
Monocytes CCR4+	CD22	-0.0388962	0.00854584	-4.55147	9.2373e-06
Neutrophils	DSC2	0.0897844	0.0199796	4.49381	1.1827e-05
NK bright CD56++ CD16-	MPO	0.0324017	0.00722677	4.48356	1.23555e-05
Bcells (CD19+)	CAPG	0.0240686	0.00543172	4.43112	1.54319e-05
Bcells (CD19+)	CD79B	0.0307756	0.00696146	4.42085	1.61153e-05
NK CD56+ CD16-	LRPAP1	0.0284281	0.0065119	4.36555	2.03229e-05
Treg CD4+ CD25high	MMP12	0.00854653	0.00196771	4.3434	2.2338e-05
CD8+ eff CD45RO- CD27-	FCRL6	0.0508164	0.0117117	4.33896	2.27044e-05
NK cells CD3- CD56+	CD5	-0.0614253	0.0141607	-4.33773	2.28209e-05
CD8+ naïve CD45RO- CD27+	CD6	-0.0574726	0.0132606	-4.3341	2.3167e-05
NK bright CD56++ CD16-	SIRPB1	0.0258723	0.00597642	4.32906	2.36568e-05
CD8+ naïve CD45RO- CD27+	GZMA	-0.088337	0.0204717	-4.31509	2.50673e-05
Th2 Mem Tc CCR6- CXCR3- CCR4+	PTPN1	0.0537362	0.0126124	4.26057	3.13809e-05
Treg CD4+ CD25high	CEACAM8	0.0115827	0.00272978	4.2431	3.3776e-05
Th2 Mem Tc CCR6- CXCR3- CCR4+	TBL1X	0.051807	0.0122665	4.22347	3.65192e-05
Monocytes CCR4+	AGXT	-0.0232129	0.00550032	-4.22027	3.69978e-05
CD8+ Tcells	GZMH	0.0403241	0.00956702	4.2149	3.78155e-05
Neutrophils	EFNA1	0.116785	0.0277337	4.21095	3.8428e-05
Lymphocytes	EFNA1	-0.127927	0.0303941	-4.20896	3.87405e-05
CD8+ Tcells	SLAMF1	0.0666149	0.0158699	4.19757	4.05737e-05
Th17 Mem Tc CCR6+ CXCR3- CCR4+	PTPN1	0.0543439	0.0129574	4.19404	4.11579e-05
Th17 Treg ratio	NDUFS6	0.275536	0.0660051	4.17446	4.46356e-05
NK cells CD3- CD56+	SIT1	-0.0504067	0.0121597	-4.14538	5.00877e-05
NK bright CD56++ CD16-	CXCL11	0.0145101	0.00351534	4.12763	5.37827e-05
Lymphocytes	ANGPTL4	-0.0718353	0.0174827	-4.10894	5.79566e-05
Th2 Mem Tc CCR6- CXCR3- CCR4+	FKBP5	0.0425242	0.0103605	4.10447	5.89998e-05
CD8+ naïve CD45RO- CD27+	CRTAM	-0.0634008	0.0154805	-4.09552	6.11406e-05
NK cells CD3- CD56+	CD74	-0.0624426	0.0153541	-4.06684	6.85158e-05
Treg CD4+ CD25high	LIF	0.00985148	0.0024225	4.06666	6.8684e-05
CD8+ eff CD45RA+ CD27-	KLRD1	0.0683041	0.0168799	4.04648	7.4258e-05
Bcells (CD19+)	PDCD1	0.0286759	0.00708951	4.04484	7.47397e-05
Neutrophils	CD6	-0.0475727	0.0117677	-4.04265	7.53875e-05
CD4+ Tcells	SLAMF1	-0.068341	0.0169189	-4.03932	7.6384e-05
Th2 Mem Tc CCR6- CXCR3- CCR4+	SCAMP3	0.0457897	0.0113691	4.02755	8.00029e-05
Non classical mono CD14+ CD16+	LCN2	-0.0268023	0.0066634	-4.02231	8.16683e-05
CD8+ naïve CD45RO- CD27+	GZMH	-0.041957	0.010433	-4.02156	8.19083e-05
Lymphocytes	TGFA	-0.103602	0.0257881	-4.01743	8.3247e-05
CD8+ eff CD45RA+ CD27-	GZMA	0.0893352	0.0222748	4.0106	8.55079e-05
Th2 Mem Tc CCR6- CXCR3- CCR4+	SAMD9L	0.0540844	0.0135244	3.99902	8.94727e-05
Lymphocytes	CLEC6A	-0.0633219	0.0158727	-3.98936	9.29133e-05
Monocytes CCR4+	CD200R1	-0.0409575	0.010311	-3.97223	9.933e-05
CD8+ naïve CD45RO- CD27+	CD97	-0.0888523	0.0223813	-3.96994	0.000100218
Neutrophils	TNFRSF1A	0.0851937	0.0215263	3.95767	0.00010511
Th2 Mem Tc CCR6- CXCR3- CCR4+	PDLIM7	0.029293	0.00740529	3.95569	0.000105918
Neutrophils	REG1A	0.0474499	0.011998	3.95482	0.000106276
CD4+ Tcells	CD48	-0.0889509	0.0225544	-3.94384	0.000110896
Th17 Mem Tc CCR6+ CXCR3- CCR4+	PDLIM7	0.0298939	0.0076012	3.93278	0.000115737
Lymphocytes	RETN	-0.0606832	0.0154914	-3.91721	0.000122898
Th2 Mem Tc CCR6- CXCR3- CCR4+	SERPINB6	0.0823341	0.0210283	3.9154	0.000123757
Th2 Mem Tc CCR6- CXCR3- CCR4+	CCL8	0.0526777	0.0134756	3.90913	0.000126779
Neutrophils	TFF2	0.0422349	0.0108154	3.90506	0.000128774
Th17 Mem Tc CCR6+ CXCR3- CCR4+	BAG6	0.103836	0.0266299	3.89921	0.000131699
Lymphocytes	TNFRSF1A	-0.0919293	0.0236184	-3.89228	0.000135247
Lymphocytes	REG1A	-0.0512353	0.0131634	-3.89226	0.000135257
CD4+ eff CD45RA+ CD27-	SIGLEC5	-0.0164673	0.0042388	-3.88489	0.000139125
Lymphocytes	PRTN3	-0.0704985	0.0181609	-3.88189	0.000140732
Lymphocytes	PGLYRP1	-0.0717296	0.0184951	-3.87829	0.00014268
CD8+ eff CD45RO- CD27-	KLRD1	0.0629425	0.0162299	3.87818	0.000142744
Monocytes CCR4+	BAG6	-0.0542597	0.0139937	-3.87745	0.000143139
Lymphocytes	SPINK1	-0.0648883	0.0167451	-3.87507	0.000144445
Bcells (CD19+)	TNFRSF9	0.0302992	0.00783841	3.86548	0.000149832
Neutrophils	ANGPTL4	0.0619436	0.016025	3.86544	0.00014985
Th17 Mem Tc CCR6+ CXCR3- CCR4+	COL9A1	-0.0575695	0.0149173	-3.85924	0.000153431
Non classical mono CD14+ CD16+	AGXT	0.0121966	0.00317095	3.84637	0.000161129
Lymphocytes	TFF2	-0.0455078	0.0118675	-3.83467	0.000168434
Lymphocytes	TFF3	-0.0725475	0.0189214	-3.83416	0.000168763
Th17 Mem Tc CCR6+ CXCR3- CCR4+	PARK7	0.0677183	0.0176736	3.83161	0.000170403
Lymphocytes	CD6	0.0495977	0.012946	3.83113	0.000170709
Th17 Mem Tc CCR6+ CXCR3- CCR4+	LRMP	0.043663	0.0114029	3.82911	0.000172022
Lymphocytes	ITIH3	-0.0743166	0.0194103	-3.82872	0.000172277
Monocytes CCR4+	PTS	-0.0236514	0.00619106	-3.82026	0.000177874
Neutrophils	CLEC6A	0.0553894	0.0145306	3.81192	0.000183561
Neutrophils	TFF3	0.0656808	0.0172758	3.8019	0.000190619
Th2 Mem Tc CCR6- CXCR3- CCR4+	GP6	0.0437082	0.0114987	3.80115	0.000191162
Th17 Mem Tc CCR6+ CXCR3- CCR4+	AK1	0.0482567	0.012712	3.79614	0.000194797
Monocytes CCR4+	HAO1	-0.0130624	0.00344221	-3.79476	0.000195807
Th17 Mem Tc CCR6+ CXCR3- CCR4+	PPME1	0.0484922	0.012783	3.7935	0.000196737
Neutrophils	RETN	0.0536893	0.0141685	3.78934	0.000199834
Non classical mono CD14+ CD16+	PTS	0.0134362	0.00354634	3.78874	0.000200284
CD4+ eff CD45RO- CD27-	HNMT	-0.0253348	0.0066886	-3.78776	0.000201028
Treg CD4+ CD25high	OLR1	0.00855695	0.00225971	3.78674	0.000202063
Neutrophils	PGLYRP1	0.0639105	0.0169065	3.78024	0.000206773
CD4+ naïve CD45RO- CD27+	CTSF	0.0884753	0.0234308	3.77602	0.000210068
Lymphocytes	CLEC5A	-0.0891398	0.0236858	-3.76342	0.000220198
CD8+ Tcells	CD48	0.0799672	0.0212911	3.75589	0.000226474
Bcells (CD19+)	CTSD	0.0407008	0.0108544	3.74972	0.000231746
NK bright CD56++ CD16-	SIGLEC10	0.0290011	0.00773466	3.7495	0.000231932
Neutrophils	SPINK1	0.0574005	0.0153145	3.74812	0.000233128
CD8+ naïve CD45RA+ CD27+	KLRD1	-0.0700813	0.0186978	-3.7481	0.000233148
Neutrophils	TGFA	0.0885239	0.0236484	3.74333	0.000237321
CD8+ naïve CD45RO- CD27+	CXCL11	-0.0385783	0.0103278	-3.7354	0.00024442
CD4+ eff CD45RA+ CD27-	TNFRSF10A	-0.0496659	0.013368	-3.71528	0.000263333
Th17 Mem Tc CCR6+ CXCR3- CCR4+	CCL8	0.0515355	0.0138742	3.7145	0.000264102
Monocytes CCR4+	TACSTD2	-0.0457248	0.0123137	-3.71334	0.000265236
Th2 Mem Tc CCR6- CXCR3- CCR4+	STX4	0.0550075	0.0148348	3.70799	0.000270524
CD8+ eff CD45RA+ CD27-	FCRL6	0.0457915	0.0123636	3.70374	0.000274801
NK dim CD56+ CD16+	MPO	-0.0289239	0.00781065	-3.70313	0.000275422
Non classical mono CD14+ CD16+	CEACAM8	-0.020928	0.00565597	-3.70016	0.000278453
CD4+ Tcells	KLRD1	-0.0567795	0.0153616	-3.69618	0.000282565
CD4+ eff CD45RA+ CD27-	DDAH1	-0.0416996	0.0112855	-3.69496	0.00028384
Treg CD4+ CD25high	REG4	0.00828186	0.0022419	3.69413	0.000285061
Monocytes CCR4+	STC1	-0.0302169	0.00818408	-3.69216	0.000286784
Th2 Mem Tc CCR6- CXCR3- CCR4+	LRMP	0.0410897	0.0111412	3.68808	0.000291121
Th2 Mem Tc CCR6- CXCR3- CCR4+	MAD1L1	0.0724152	0.0196627	3.68287	0.000296749
Th17 Mem Tc CCR6+ CXCR3- CCR4+	CALCOCO1	0.0281393	0.00764919	3.67872	0.0003013
Lymphocytes	BGN	0.0314745	0.00856474	3.6749	0.000305561
Monocytes CCR4+	SIGLEC6	-0.0448377	0.0122302	-3.66616	0.000315503
CD4+ Tcells	MZB1	-0.0486388	0.0132757	-3.66375	0.00031829
Bcells (CD19+)	PGLYRP1	0.0284686	0.00777417	3.66194	0.000320406
Intermediate mono CD14++ CD16+	MMP9	-0.0231835	0.00635511	-3.64801	0.000337134
Treg CD4+ CD25high	TFF3	0.010255	0.00281286	3.64576	0.000340304
Treg activation (CD25+ HLA DR+)	SPINK1	0.0683295	0.0187422	3.64575	0.000340319
Neutrophils	ITIH3	0.0647735	0.0177688	3.64534	0.000340427
Th17 Mem Tc CCR6+ CXCR3- CCR4+	IQGAP2	0.0620362	0.0170183	3.64527	0.000340521
NK cells CD3- CD56+	AZU1	-0.0338965	0.00930367	-3.64335	0.000342908
Non classical mono CD14+ CD16+	PBLD	0.0159993	0.00439935	3.63675	0.000351245
Neutrophils	CLEC5A	0.0787679	0.0216611	3.63639	0.000351712
NK dim CD56+ CD16+	SLITRK2	-0.0228321	0.00629121	-3.62921	0.000361
Monocytes CCR4+	RBP5	-0.025414	0.00700347	-3.62877	0.000361583
Neutrophils	REG3A	0.0301045	0.00830245	3.62598	0.000365269
Bcells (CD19+)	IL20RA	0.0324731	0.00895771	3.62516	0.000366358
CD4+ naïve CD45RO- CD27+	DKKL1	0.0400503	0.0110508	3.62419	0.000367648
Th17 Mem Tc CCR6+ CXCR3- CCR4+	STX4	0.0551093	0.0152453	3.61484	0.000380318
Th17 Mem Tc CCR6+ CXCR3- CCR4+	TJAP1	0.0443142	0.0122627	3.61374	0.000381843
Monocytes CD14+	RBP2	-0.00725116	0.00200777	-3.61155	0.000384873
NK bright CD56++ CD16-	SH2D1A	0.0198676	0.0055121	3.60435	0.000395022
Th2 Mem Tc CCR6- CXCR3- CCR4+	GNE	0.0574075	0.0159417	3.60108	0.000399718
Monocytes CCR4+	DCXR	-0.0207392	0.00576372	-3.59824	0.000403838
CD8+ Tcells	TCN2	0.0817115	0.0227109	3.5979	0.000404336
Bcells (CD19+)	TREML2	0.0314737	0.00874962	3.59715	0.000405426
Th2 Mem Tc CCR6- CXCR3- CCR4+	INPPL1	0.0432305	0.0120273	3.59437	0.000409521
Monocytes CCR4+	ADH4	-0.0173137	0.0048183	-3.59333	0.000411054
CD8+ naïve CD45RO- CD27+	ICAM3	-0.106643	0.0296871	-3.59225	0.000412663
Th17 Mem Tc CCR6+ CXCR3- CCR4+	ABL1	0.0630683	0.0175575	3.59209	0.000412898
Th2 Mem Tc CCR6- CXCR3- CCR4+	ZBTB16	0.0546172	0.0152104	3.59079	0.00041484
Treg CD4+ CD25high	OSM	0.00521765	0.00145356	3.58956	0.000417142
NK bright CD56++ CD16-	CD74	0.0300577	0.00837988	3.5869	0.000420694
Lymphocytes	IL1R1	-0.115348	0.032176	-3.58491	0.00042371
Th17 Mem Tc CCR6+ CXCR3- CCR4+	SAMD9L	0.0500569	0.0139794	3.58078	0.00043006
CD8+ naïve CD45RA+ CD27+	GZMA	-0.0884259	0.0247303	-3.57561	0.000438121
Neutrophils	PRTN3	0.0595261	0.0166614	3.57269	0.000442734
CD8+ eff CD45RO- CD27-	CD6	0.0497799	0.0139435	3.57012	0.000446833
Monocytes CCR4+	FGFBP1	-0.0424158	0.0118875	-3.5681	0.000450083
Th17 Mem Tc CCR6+ CXCR3- CCR4+	MAVS	0.0447678	0.0125509	3.56691	0.000452014
Th17 Treg ratio	MMP12	-0.333745	0.0936375	-3.56423	0.00045687
Th2 Mem Tc CCR6- CXCR3- CCR4+	DNMBP	0.0576741	0.0161965	3.56089	0.000461863
Intermediate mono CD14++ CD16+	FASLG	0.0359478	0.0100969	3.5603	0.000462847
Monocytes CCR4+	CNTN2	-0.0319559	0.00898072	-3.55828	0.000466204
Th17 Mem Tc CCR6+ CXCR3- CCR4+	GP6	0.0420847	0.0118487	3.55184	0.000477053
CD8+ naïve CD45RO- CD27+	LY9	-0.087959	0.0247963	-3.54726	0.000484931
Th17 Treg ratio	SCGN	-0.352376	0.0993577	-3.54654	0.000486691
Th2 Mem Tc CCR6- CXCR3- CCR4+	MAP2K6	0.0341037	0.00962141	3.54457	0.000489608
Th2 Mem Tc CCR6- CXCR3- CCR4+	CORO1A	0.0292099	0.00824263	3.54375	0.000491029
Non classical mono CD14+ CD16+	SIRPB1	-0.0184655	0.00521275	-3.54237	0.000493452
CD8+ eff CD45RO- CD27-	DDAH1	-0.0738183	0.0208683	-3.53733	0.000502396
Th2 Mem Tc CCR6- CXCR3- CCR4+	MAVS	0.0432658	0.012239	3.53507	0.000506456
CD8+ eff CD45RO- CD27-	LY9	0.090759	0.0257189	3.52889	0.000517728
CD4+ Tcells	SIGLEC1	-0.0579471	0.0164376	-3.52528	0.000524396
NK bright CD56++ CD16-	LRPAP1	0.0219582	0.00622906	3.52513	0.000524693
Lymphocytes	ANXA10	-0.0317944	0.00901964	-3.52501	0.000524903
Th2 Mem Tc CCR6- CXCR3- CCR4+	DBI	0.0539781	0.01532	3.52338	0.000527958
NK cells CD3- CD56+	SH2D1A	-0.0359292	0.0102004	-3.52235	0.000529894
Th17 Mem Tc CCR6+ CXCR3- CCR4+	SCAMP3	0.041436	0.0117696	3.52059	0.000533206
CD4+ Tcells	TCN2	-0.0850879	0.0241709	-3.52026	0.000533844
NK cells CD3- CD56+	UMOD	0.0333702	0.00948132	3.51958	0.00053513
Lymphocytes	PLAUR	-0.081471	0.0231708	-3.5161	0.000541773
Lymphocytes	IL6	-0.0352369	0.0100489	-3.50656	0.0005604
Th17 Mem Tc CCR6+ CXCR3- CCR4+	METAP2	0.0517685	0.0147691	3.50518	0.000563136
Th17 Mem Tc CCR6+ CXCR3- CCR4+	NUB1	0.0461967	0.0131823	3.50444	0.000564614
Neutrophils	IL1R1	0.102952	0.0294017	3.50158	0.000570353
Th17 Treg ratio	CEACAM8	-0.454363	0.129782	-3.50096	0.000572177
CD8+ naïve CD45RO- CD27+	CXCL9	-0.0390167	0.0111557	-3.49747	0.000578696
Th2 Mem Tc CCR6- CXCR3- CCR4+	COL9A1	-0.0511341	0.0146304	-3.49507	0.000583622
CD4+ eff CD45RO- CD27-	HBQ1	0.0259836	0.00744251	3.49125	0.00059154
NK cells CD3- CD56+	SIGLEC10	-0.0500929	0.014357	-3.4891	0.000596039
Monocytes CCR4+	EGFR	-0.0769667	0.0220891	-3.48438	0.000606033
Lymphocytes	CSF1	-0.0992008	0.0285293	-3.47715	0.00062163
NK cells CD3- CD56+	TNFRSF1B	-0.0491129	0.0141249	-3.47703	0.000621893
Lymphocytes	LBP	-0.0455561	0.0131148	-3.47363	0.00062937
Intermediate mono CD14++ CD16+	CXCL10	0.0222724	0.00641401	3.47246	0.000631961
Th2 Mem Tc CCR6- CXCR3- CCR4+	ABL1	0.059516	0.0171467	3.471	0.000635218
Treg CD4+ CD25high	PLAUR	0.0119262	0.00343616	3.47079	0.000636316
Th17 Mem Tc CCR6+ CXCR3- CCR4+	CRACR2A	0.0366436	0.01057	3.46675	0.000644767
Th17 Mem Tc CCR6+ CXCR3- CCR4+	CORO1A	0.0293497	0.00846803	3.46594	0.000646591
Th17 Mem Tc CCR6+ CXCR3- CCR4+	FKBP5	0.0372272	0.0107512	3.46262	0.000654168
CD8+ Tcells	MZB1	0.0433808	0.0125324	3.4615	0.000656733
NK bright CD56++ CD16-	ADA2	0.0215139	0.00622054	3.45852	0.000663629
Lymphocytes	REG3A	-0.0315524	0.00912399	-3.45818	0.000664415
Th2 Mem Tc CCR6- CXCR3- CCR4+	BIN2	0.0368023	0.0106486	3.45605	0.000669384
Intermediate mono CD14++ CD16+	LAG3	0.0344387	0.00997007	3.45421	0.000673719
NK cells CD3- CD56+	MPO	-0.0469747	0.0136107	-3.4513	0.000680606
Th17 Mem Tc CCR6+ CXCR3- CCR4+	DNMBP	0.0574455	0.0166484	3.45052	0.00068246
Neutrophils	DEFA1_DEFA1B	0.056173	0.016316	3.44281	0.000701082
Neutrophils	ANG	0.08097	0.0235431	3.43923	0.000709896
NK CD56+ CD16-	CD200R1	0.0252841	0.00735652	3.43697	0.000715507
Th17 Mem Tc CCR6+ CXCR3- CCR4+	CC2D1A	0.0461164	0.0134269	3.43462	0.000721379
NK dim CD56+ CD16+	CD200R1	-0.0253475	0.00738032	-3.43447	0.000721751
Lymphocytes	NRP1	-0.0867129	0.0252482	-3.43442	0.000721872
CD8+ eff CD45RO- CD27-	ITGB2	0.0909749	0.0264935	3.43386	0.000723297
Th17 Mem Tc CCR6+ CXCR3- CCR4+	STIP1	0.0523989	0.0152775	3.42981	0.00073356
Th2 Mem Tc CCR6- CXCR3- CCR4+	CDC27	0.0933037	0.0272052	3.42963	0.000734027
Neutrophils	LBP	0.0410702	0.011976	3.42938	0.000734665
Th2 Mem Tc CCR6- CXCR3- CCR4+	IQGAP2	0.0569878	0.016648	3.4231	0.000750874
CD4+ Tcells	LAG3	-0.0607368	0.017755	-3.42083	0.000756819
Neutrophils	FGFBP1	-0.0698628	0.0204246	-3.42053	0.000757612
CD4+ naïve CD45RO- CD27+	LEPR	0.0995443	0.0291101	3.41957	0.000760124
Neutrophils	IL17A	0.0337074	0.00986223	3.41782	0.000764756
Th17 Mem Tc CCR6+ CXCR3- CCR4+	NFATC1	0.0411694	0.0120469	3.41742	0.000765812
Th17 Mem Tc CCR6+ CXCR3- CCR4+	VSTM2L	-0.0613749	0.0179683	-3.41573	0.000770323
CD8+ naïve CD45RO- CD27+	DKKL1	0.0317691	0.00930252	3.41511	0.00077198
Neutrophils	ANXA10	0.0281568	0.00824532	3.41488	0.000772612
Th2 Mem Tc CCR6- CXCR3- CCR4+	CC2D1A	0.0446456	0.0130915	3.41027	0.000785036
Th17 Mem Tc CCR6+ CXCR3- CCR4+	SOD1	0.0819823	0.0240519	3.40856	0.000789715
Th17 Mem Tc CCR6+ CXCR3- CCR4+	SERPINB6	0.0741805	0.021764	3.4084	0.000790127
NK bright CD56++ CD16-	LTA	0.0237485	0.0069681	3.40818	0.000790752
Treg activation (CD25+ HLA DR+)	MDK	0.0768987	0.0225638	3.40805	0.000791815
Treg CD4+ CD25high	TRAF2	0.00634823	0.00186353	3.40657	0.000795904
Th2 Mem Tc CCR6- CXCR3- CCR4+	LAT2	0.0449215	0.013195	3.40443	0.000801058
Th17 Mem Tc CCR6+ CXCR3- CCR4+	TARBP2	0.046732	0.0137472	3.39938	0.000815166
NK cells CD3- CD56+	CLEC4D	-0.0308974	0.00909422	-3.39748	0.000820544
CD8+ eff CD45RO- CD27-	KIR2DL3	0.032026	0.00942689	3.3973	0.000821054
Neutrophils	FLT3LG	-0.0659632	0.0194584	-3.38996	0.000842119
Neutrophils	GZMH	-0.0315402	0.00930824	-3.38842	0.000846607
NK cells CD3- CD56+	CRTAM	-0.0336385	0.00992954	-3.38772	0.000848645
Th2 Mem Tc CCR6- CXCR3- CCR4+	TRAF2	0.0419961	0.0123984	3.38723	0.000850064
CD4+ naïve CD45RO- CD27+	NAAA	0.0503074	0.0148539	3.38682	0.00085128
Lymphocytes	IL17A	-0.0366192	0.0108133	-3.3865	0.000852229
CD8+ eff CD45RO- CD27-	IQGAP2	-0.0611957	0.0180812	-3.38449	0.000858132
Non classical mono CD14+ CD16+	RETN	-0.016119	0.004765	-3.3828	0.000863151
Th2 Mem Tc CCR6- CXCR3- CCR4+	METAP1D	0.0407214	0.0120397	3.38227	0.000864726
Lymphocytes	DEFA1_DEFA1B	-0.0605354	0.0178979	-3.38226	0.000864764
Th2 Mem Tc CCR6- CXCR3- CCR4+	BAG6	0.088527	0.026185	3.38082	0.000869033
CD4+ Tcells	DKKL1	0.0306689	0.00910727	3.36752	0.000909681
CD4+ cell proliferation (Ki67+)	MMP12	0.0272443	0.00809319	3.36633	0.000914205
Classical mono CD14++ CD16+	INPPL1	-0.0265952	0.00790405	-3.36475	0.000918347
CD8+ Tcells	LAG3	0.0562328	0.0167196	3.36328	0.000922988
Bcells (CD19+)	LPL	-0.0173263	0.00515565	-3.36065	0.000931358
Bcells (CD19+)	PTPRN2	0.0316798	0.00943124	3.35903	0.000936548
Th2 Mem Tc CCR6- CXCR3- CCR4+	CALCOCO1	0.0251446	0.00749527	3.35473	0.000950407
NK bright CD56++ CD16-	EBI3_IL27	0.0302783	0.00903449	3.35141	0.000961256
Non classical mono CD14+ CD16+	IL32	0.0171007	0.00510276	3.35126	0.000961746
CD4+ eff CD45RA+ CD27-	SMPD1	-0.0257887	0.0077055	-3.34679	0.000976546
Neutrophils	CCL20	0.0256949	0.00768327	3.34427	0.000984991
CD8+ Tcells	KLRD1	0.0485953	0.0145374	3.34278	0.000989996
NK cells CD3- CD56+	NTRK3	0.0638628	0.019107	3.34238	0.000991347
CD8+ eff CD45RA+ CD27-	DPP10	-0.0687755	0.0205846	-3.34112	0.000995636
CD8+ eff CD45RA+ CD27-	CD6	0.04878	0.0146013	3.34081	0.000996691
NK cells CD3- CD56+	S100A12	-0.0205383	0.00615367	-3.33757	0.00100774
Treg CD4+ CD25high	IL20RA	0.0106703	0.00319746	3.33712	0.00101017
CD4+ naïve CD45RO- CD27+	LTA	0.0809296	0.0242572	3.33631	0.00101209
CD8+ eff CD45RA+ CD27-	PSPN	-0.0307231	0.0092132	-3.33468	0.00101771
Th2 Mem Tc CCR6- CXCR3- CCR4+	BAX	0.0421176	0.0126402	3.33205	0.00102688
Th2 Mem Tc CCR6- CXCR3- CCR4+	SPARCL1	-0.0786177	0.023617	-3.32886	0.00103808
Th2 Mem Tc CCR6- CXCR3- CCR4+	EGF	0.0285789	0.00858582	3.32862	0.00103891
CD4+ eff CD45RA+ CD27-	HNMT	-0.0265939	0.00799513	-3.32627	0.00104726
Intermediate mono CD14++ CD16+	ANGPT2	-0.0360447	0.0108427	-3.32433	0.00105416
NKT cells CD3+ CD56+	CD22	-0.0247508	0.00744775	-3.32326	0.00105802
NK cells CD3- CD56+	TNFRSF10A	-0.0503828	0.0151612	-3.32314	0.00105843
Monocytes CD14+	LGALS4	-0.00966186	0.00290923	-3.3211	0.00106578
CD4+ eff CD45RA+ CD27-	PLA2G15	-0.0538779	0.0162301	-3.31962	0.00107117
CD8+ Tcells	SIGLEC1	0.0515069	0.0155163	3.31954	0.00107145
CD4+ naïve CD45RA+ CD27+	CTSF	0.0879628	0.026539	3.31447	0.00109004
CD8+ eff CD45RO- CD27-	CRTAM	0.0539125	0.0162705	3.31352	0.00109355
CD8+ naïve CD45RA+ CD27+	DKKL1	0.0367874	0.0111048	3.31275	0.00109639
Intermediate mono CD14++ CD16+	CLEC4D	-0.0261703	0.00790039	-3.31253	0.00109721
Neutrophils	BGN	-0.0260328	0.00786231	-3.31109	0.00110258
CD4+ eff CD45RA+ CD27-	CA5A	-0.0156325	0.00472825	-3.30619	0.00112104
Th2 Mem Tc CCR6- CXCR3- CCR4+	RHOC	0.0282491	0.00855957	3.30029	0.0011436
Bcells (CD19+)	TNFRSF10B	0.031764	0.00962717	3.29941	0.001147
Th2 Mem Tc CCR6- CXCR3- CCR4+	CRACR2A	0.0340764	0.0103296	3.2989	0.00114899
Monocytes CD14+	PNLIPRP2	-0.00189739	0.000575187	-3.29873	0.00114964
NK bright CD56++ CD16-	CSF1	0.0334358	0.0101428	3.29648	0.00115839
Th2 Mem Tc CCR6- CXCR3- CCR4+	BANK1	0.0263481	0.00799696	3.29476	0.00116515
Th2 Mem Tc CCR6- CXCR3- CCR4+	EIF4G1	0.0273043	0.00828759	3.2946	0.00116579
Th1 Mem Tc CCR6- CXCR3+ CCR4-	PCSK9	0.037152	0.0112775	3.29435	0.00116675
Th2 Mem Tc CCR6- CXCR3- CCR4+	TJAP1	0.0395679	0.0120142	3.29342	0.00117042
Treg CD4+ CD25high	WFDC2	0.00849247	0.00257977	3.29194	0.00117723
Monocytes CCR4+	VCAN	-0.0488209	0.0148359	-3.29072	0.00118111
CD8+ naïve CD45RA+ CD27+	CRTAM	-0.0615604	0.018708	-3.2906	0.0011816
Th17 Mem Tc CCR6+ CXCR3- CCR4+	BIN2	0.0360455	0.0109547	3.29041	0.00118235
Bcells (CD19+)	IL2RA	0.024559	0.00746479	3.28998	0.00118408
CD8+ naïve CD45RA+ CD27+	CXCL9	-0.0438752	0.0133399	-3.28903	0.00118786
Lymphocytes	LILRB2	-0.0658145	0.0200223	-3.28706	0.00119579
CD8+ naïve CD45RA+ CD27+	FLT3LG	-0.08652	0.0263222	-3.28695	0.00119622
Treg CD4+ CD25high	RETN	0.00761221	0.00231867	3.28301	0.00121317
NK CD56+ CD16-	ANGPT2	0.0235816	0.0071843	3.28238	0.00121478
NK cells CD3- CD56+	TNFRSF10B	-0.0494491	0.0150656	-3.28225	0.00121528
Treg Effector (CD45RA-)	SCGB1A1	-0.0524988	0.0160024	-3.28068	0.00122269
Th2 Mem Tc CCR6- CXCR3- CCR4+	FCRL6	-0.0360636	0.0109946	-3.28011	0.00122407
Treg CD4+ CD25high	BAG6	0.0128957	0.00393178	3.27986	0.00122607
Th17 Mem Tc CCR6+ CXCR3- CCR4+	TRAF2	0.0417501	0.0127433	3.27623	0.00124013
CD4+ Tcells	PLXNB2	-0.0957057	0.0292226	-3.27506	0.00124503
Bcells (CD19+)	BAX	0.0175636	0.00536296	3.27498	0.00124533
CD8+ naïve CD45RO- CD27+	MARCO	-0.0957158	0.0292331	-3.27423	0.00124849
CD8+ eff CD45RO- CD27-	TRAF2	-0.0441391	0.0134814	-3.27408	0.00124911
CD4+ eff CD45RO- CD27-	TNFRSF10A	-0.0371659	0.0113523	-3.27387	0.00125002
Treg CD4+ CD25high	GDF15	0.00647155	0.00197671	3.2739	0.00125086
NK cells CD3- CD56+	ICAM1	-0.0533823	0.0163096	-3.27305	0.00125345
NK bright CD56++ CD16-	SLITRK2	0.0194085	0.00594228	3.26618	0.00128267
Treg CD4+ CD25high	MMP7	0.00770905	0.00236038	3.26602	0.00128435
Treg activation (CD25+ HLA DR+)	CLPP	0.0333428	0.0102099	3.26573	0.0012856
Th2 Mem Tc CCR6- CXCR3- CCR4+	SRC	0.0267825	0.00820803	3.26297	0.00129654
Th17 Mem Tc CCR6+ CXCR3- CCR4+	MAPK9	0.0433835	0.0133136	3.25859	0.00131567
NK cells CD3- CD56+	CTSD	-0.0557654	0.01712	-3.25732	0.00132128
NK bright CD56++ CD16-	PRTN3	0.0211874	0.00650583	3.25669	0.00132408
Th17 Mem Tc CCR6+ CXCR3- CCR4+	ATG4A	0.0598918	0.0183909	3.25661	0.00132442
Monocytes CCR4+	ANGPTL7	-0.0343842	0.0105775	-3.2507	0.00135083
Th17 Mem Tc CCR6+ CXCR3- CCR4+	PRDX1	0.0541454	0.0166666	3.24873	0.00135974
CD4+ eff CD45RO- CD27-	GP2	0.0145773	0.00448726	3.24859	0.00136035
Treg CD4+ CD25high	LRPAP1	0.00849106	0.00261403	3.24826	0.00136291
Classical mono CD14++ CD16+	CES1	-0.0222831	0.0068634	-3.24666	0.00136917
CD4+ naïve CD45RA+ CD27+	DSC2	-0.100715	0.0310229	-3.24649	0.00136993
Non classical mono CD14+ CD16+	HAO1	0.00644103	0.00198888	3.23852	0.00140683
Monocytes CCR4+	GSTA3	-0.0149854	0.00462774	-3.23818	0.00140841
Treg CD4+ CD25high	MMP9	0.00540199	0.00166862	3.2374	0.00141314
Th17 Mem Tc CCR6+ CXCR3- CCR4+	DBNL	0.0308023	0.00952226	3.23476	0.0014245
Lymphocytes	TLR3	0.0384484	0.0118882	3.23416	0.00142736
Th2 Mem Tc CCR6- CXCR3- CCR4+	LBR	0.0414534	0.0128257	3.23206	0.00143734
Intermediate mono CD14++ CD16+	SFTPA2	-0.0224942	0.00696026	-3.2318	0.0014386
NK cells CD3- CD56+	PRTN3	-0.0388632	0.0120275	-3.2312	0.00144149
Non classical mono CD14+ CD16+	ACY1	0.0105569	0.00326735	3.23103	0.00144232
Th2 Mem Tc CCR6- CXCR3- CCR4+	ICA1	0.0504998	0.0156395	3.22899	0.00145212
Neutrophils	PLAUR	0.0685692	0.0212409	3.22817	0.00145604
CD8+ eff CD45RA+ CD27-	DDAH1	-0.0706118	0.0218795	-3.2273	0.00146026
Bcells (CD19+)	FGF23	0.0177083	0.00549146	3.22469	0.00147298
NK cells CD3- CD56+	TNFRSF14	-0.0561311	0.0174142	-3.22329	0.00147986
Th2 Mem Tc CCR6- CXCR3- CCR4+	ABHD14B	0.0360084	0.0111718	3.22314	0.00148056
Monocytes CCR4+	SERPINA9	-0.0152434	0.00473196	-3.22136	0.00148934
Lymphocytes	REG1B	-0.0395279	0.0122724	-3.22087	0.00149176
Monocytes CCR4+	CLEC1A	-0.0419404	0.0130239	-3.22027	0.00149473
CD4+ eff CD45RO- CD27-	DDAH1	-0.0308712	0.00958847	-3.21962	0.00149795
NK cells CD3- CD56+	SEMA3F	-0.0552959	0.0171811	-3.21841	0.00150398
NK cells CD3- CD56+	DLL1	-0.053263	0.0165499	-3.21833	0.00150435
Th17 Treg ratio	TNFRSF19	-0.514238	0.16014	-3.21117	0.00154159
Treg CD4+ CD25high	KDR	0.0140778	0.00438413	3.21108	0.00154208
Monocytes CCR4+	ACY1	-0.0183276	0.00570901	-3.2103	0.00154489
Lymphocytes	FLT3LG	0.0685865	0.0213852	3.2072	0.00156081
CD4+ cell proliferation (Ki67+)	SFTPD	0.0232639	0.00725508	3.20656	0.00156527
Non classical mono CD14+ CD16+	RNASE3	-0.00811077	0.00252979	-3.20611	0.00156646
NK cells CD3- CD56+	SERPINE1	-0.024676	0.00769909	-3.20506	0.0015719
Monocytes CD14+	FABP2	-0.00591149	0.00184578	-3.2027	0.00158416
Th17 Treg ratio	GKN1	-0.624582	0.195299	-3.19809	0.00160964
Th2 Mem Tc CCR6- CXCR3- CCR4+	TARBP2	0.0429703	0.013441	3.19697	0.00161442
Treg activation (CD25+ HLA DR+)	REG4	0.0542999	0.0169977	3.19454	0.00162856
CD8+ eff CD45RA+ CD27-	HYOU1	0.11654	0.0365027	3.19264	0.00163759
CD4+ eff CD45RA+ CD27-	HBQ1	0.0283118	0.00886983	3.19192	0.0016415
Monocytes CD14+	FABP1	-0.00543772	0.00170487	-3.18952	0.00165448
Th17 Mem Tc CCR6+ CXCR3- CCR4+	NSFL1C	0.0411403	0.0129044	3.18808	0.00166233
Monocytes CCR4+	CA5A	-0.0138269	0.00433764	-3.18765	0.0016647
Th17 Treg ratio	SCARB1	-0.22069	0.0692329	-3.18765	0.00166592
CD8+ Tcells	PLXNB2	0.0877485	0.0275302	3.18736	0.00166632
Th17 Mem Tc CCR6+ CXCR3- CCR4+	DCTN1	0.045283	0.0142199	3.18449	0.00168211
Th2 Mem Tc CCR6- CXCR3- CCR4+	MPI	0.0499732	0.0157083	3.18133	0.00169965
Th2 Mem Tc CCR6- CXCR3- CCR4+	DBNL	0.0295232	0.0092887	3.1784	0.00171609
NK cells CD3- CD56+	CD300E	-0.0357753	0.0112611	-3.1769	0.00172454
CD4+ naïve CD45RO- CD27+	ANGPTL7	0.0778763	0.0245183	3.17626	0.0017282
Lymphocytes	CCL20	-0.0268131	0.0084419	-3.17619	0.00172856
CD4+ cell proliferation (Ki67+)	CTSL	0.0423241	0.0133507	3.17017	0.00176426
Th17 Mem Tc CCR6+ CXCR3- CCR4+	CIAPIN1	0.0469132	0.0148147	3.16666	0.0017834
Classical mono CD14++ CD16+	P4HB	-0.0391524	0.0123918	-3.15955	0.00182532
Th2 Mem Tc CCR6- CXCR3- CCR4+	GYS1	0.0232609	0.00736315	3.1591	0.00182803
Th17 Treg ratio	RETN	-0.344263	0.108975	-3.1591	0.0018293
NK bright CD56++ CD16-	CCL7	0.0176768	0.00559674	3.15841	0.00183214
Neutrophils	NRP1	0.0730618	0.023139	3.15751	0.00183751
Treg CD4+ CD25high	IL1B	0.00603715	0.00191264	3.15645	0.00184522
Neutrophils	CSF1	0.0825574	0.0261652	3.15524	0.00185121
Lymphocytes	C1QA	-0.0945509	0.0299665	-3.15522	0.00185132
Monocytes CCR4+	ZBTB17	-0.0379144	0.0120172	-3.155	0.00185262
Th17 Mem Tc CCR6+ CXCR3- CCR4+	CGREF1	-0.051109	0.016203	-3.15429	0.00185692
CD8+ naïve CD45RA+ CD27+	ICAM3	-0.112374	0.0356292	-3.154	0.00185873
Monocytes CCR4+	SLITRK2	-0.0281926	0.00893953	-3.1537	0.00186053
Th2 Mem Tc CCR6- CXCR3- CCR4+	SKAP2	0.023531	0.00746144	3.15368	0.00186065
Th17 Mem Tc CCR6+ CXCR3- CCR4+	TRIM21	0.0471965	0.0149655	3.15368	0.00186066
NK cells CD3- CD56+	FABP4	-0.0280563	0.0088983	-3.15299	0.00186483
Th2 Mem Tc CCR6- CXCR3- CCR4+	FUT8	0.056433	0.0179188	3.14937	0.00188697
Bcells (CD19+)	WFDC2	0.0230132	0.00731065	3.14791	0.00189599
Monocytes CCR4+	ADAM23	-0.0338339	0.0107628	-3.14361	0.00192269
Bcells (CD19+)	FABP5	0.0193838	0.00617039	3.14142	0.00193645
Treg activation (CD25+ HLA DR+)	WFIKKN1	-0.0647623	0.0206225	-3.14037	0.00194444
Intermediate mono CD14++ CD16+	TFF2	-0.0214205	0.00682224	-3.1398	0.00194669
Th2 Mem Tc CCR6- CXCR3- CCR4+	NUB1	0.0405402	0.0129224	3.1372	0.0019632
Neutrophils	TFF1	0.0271444	0.00865308	3.13696	0.00196471
Th17 Mem Tc CCR6+ CXCR3- CCR4+	PRKAB1	0.0395717	0.012619	3.13587	0.00197168
Monocytes CCR4+	KYNU	-0.02314	0.00739106	-3.13081	0.00200437
Neutrophils	REG1B	0.0350967	0.0112141	3.12969	0.00201163
Th17 Mem Tc CCR6+ CXCR3- CCR4+	IRAK1	0.0532045	0.0170111	3.12764	0.00202508
Intermediate mono CD14++ CD16+	IFNG	0.0128861	0.00412755	3.12197	0.0020626
Th17 Mem Tc CCR6+ CXCR3- CCR4+	EIF4G1	0.0266018	0.00852594	3.12011	0.00207507
CD8+ eff CD45RO- CD27-	EDAR	-0.0393338	0.0126087	-3.11959	0.00207856
Non classical mono CD14+ CD16+	TFF2	-0.0114163	0.00365973	-3.11943	0.00207961
Non classical mono CD14+ CD16+	MVK	0.0104274	0.00334399	3.11826	0.00208754
CD4+ naïve CD45RA+ CD27+	DKKL1	0.0390399	0.0125215	3.11784	0.00209036
Neutrophils	IL6	0.02874	0.00922617	3.11505	0.00210929
Non classical mono CD14+ CD16+	MMP9	-0.0107038	0.00343733	-3.11399	0.00211652
Monocytes CCR4+	PBLD	-0.0241271	0.00774893	-3.1136	0.00211918
NK bright CD56++ CD16-	CD28	0.0242089	0.00777561	3.11344	0.0021203
Th2 Mem Tc CCR6- CXCR3- CCR4+	FLI1	0.0454998	0.0146145	3.11334	0.00212095
Treg CD4+ CD25high	CXCL16	0.0130737	0.00420219	3.11117	0.0021373
Lymphocytes	GZMH	0.0318548	0.0102448	3.10938	0.00214827
NK dim CD56+ CD16+	SIGLEC10	-0.0258744	0.00832323	-3.1087	0.00215301
Treg activation (CD25+ HLA DR+)	REG1A	0.0459599	0.0147866	3.10822	0.00215772
Treg activation (CD25+ HLA DR+)	LTA	-0.0679364	0.0218623	-3.10747	0.00216298
Th2 Mem Tc CCR6- CXCR3- CCR4+	MMP7	0.0489872	0.0157668	3.10699	0.0021649
Treg activation (CD25+ HLA DR+)	DKK4	0.0416148	0.0134006	3.10544	0.00217719
Th2 Mem Tc CCR6- CXCR3- CCR4+	AK1	0.0389064	0.0125297	3.10513	0.00217791
Neutrophils	FASLG	-0.0506728	0.0163283	-3.10336	0.00219035
Th17 Mem Tc CCR6+ CXCR3- CCR4+	MAP2K6	0.0308323	0.0099409	3.10156	0.0022031
Lymphocytes	FASLG	0.0554963	0.0178945	3.1013	0.00220492
CD4+ eff CD45RO- CD27-	PLA2G15	-0.0425416	0.0137293	-3.0986	0.00222418
Th17 Mem Tc CCR6+ CXCR3- CCR4+	GLOD4	0.0739462	0.0238668	3.09829	0.00222641
CD8+ naïve CD45RA+ CD27+	TFF2	-0.0458496	0.0148024	-3.09743	0.00223256
Lymphocytes	ANG	-0.0803369	0.0259377	-3.0973	0.00223349
Treg activation (CD25+ HLA DR+)	LGALS4	0.0462754	0.0149617	3.09292	0.00226665
Th2 Mem Tc CCR6- CXCR3- CCR4+	PARP1	0.051069	0.0165142	3.09243	0.00226877
Treg CD4+ CD25high	CDCP1	0.00699135	0.00226104	3.09209	0.0022727
Non classical mono CD14+ CD16+	ALDH1A1	0.0113778	0.00368075	3.09117	0.00227799
CD8+ naïve CD45RO- CD27+	FLT3LG	-0.0684408	0.0221524	-3.08954	0.00228996
CD4+ eff CD45RA+ CD27-	RBP5	-0.0238325	0.00771393	-3.08954	0.00228996
CD4+ Tcells	CD163	-0.0524094	0.0169698	-3.08838	0.00229846
Bcells (CD19+)	LTA4H	0.0195163	0.00632029	3.08789	0.00230213
NK cells CD3- CD56+	TNFRSF1A	-0.0484033	0.0156787	-3.0872	0.0023072
Lymphocytes	FGFBP1	0.069398	0.0224994	3.08443	0.00232779
CD4+ eff CD45RA+ CD27-	MVK	-0.01964	0.00638258	-3.07712	0.00238296
Neutrophils	CCL18	0.031567	0.0102592	3.07696	0.0023842
CD8+ Tcells	REG1A	0.0390626	0.0126965	3.07664	0.00238664
Bcells (CD19+)	CCL18	0.0144832	0.00470785	3.07639	0.00238853
Th2 Mem Tc CCR6- CXCR3- CCR4+	ANGPT1	0.026153	0.00850123	3.07638	0.00238864
Classical mono CD14++ CD16+	TLR3	-0.0237009	0.00770686	-3.0753	0.00239687
CD8+ Tcells	IL18	0.0542145	0.0176313	3.0749	0.00239993
Monocytes CCR4+	BLMH	-0.0375175	0.0122016	-3.07481	0.00240068
Treg activation (CD25+ HLA DR+)	PAM	-0.0906535	0.0295087	-3.07209	0.00242312
NK dim CD56+ CD16+	TGM2	0.0116432	0.00379177	3.07065	0.00243282
Th17 Mem Tc CCR6+ CXCR3- CCR4+	ABHD14B	0.0352732	0.0114889	3.0702	0.00243631
Treg Effector (CD45RA-)	CDHR1	-0.073564	0.0239623	-3.06999	0.00243946
Th17 Mem Tc CCR6+ CXCR3- CCR4+	IKBKG	0.033823	0.0110219	3.06872	0.00244786
CD8+ eff CD45RA+ CD27-	CD74	0.081791	0.0266592	3.06803	0.00245327
Treg Effector (CD45RA-)	GH1	0.015499	0.00505402	3.06667	0.00246551
Neutrophils	C1QA	0.0839529	0.0273808	3.06613	0.00246821
Th2 Mem Tc CCR6- CXCR3- CCR4+	USO1	0.0321653	0.0104946	3.06492	0.0024777
CD8+ naïve CD45RO- CD27+	VWF	-0.0241863	0.00789234	-3.06453	0.00248083
Non classical mono CD14+ CD16+	CLEC5A	-0.0223637	0.00730118	-3.06302	0.00249278
CD8+ eff CD45RA+ CD27-	KIR2DL3	0.0302613	0.00988563	3.06114	0.0025078
Th2 Mem Tc CCR6- CXCR3- CCR4+	NPY	-0.0322166	0.0105309	-3.05926	0.00252289
Th17 Mem Tc CCR6+ CXCR3- CCR4+	PSME2	0.0724407	0.0236865	3.05832	0.00253047
NK cells CD3- CD56+	CCL3	-0.0327786	0.010721	-3.05741	0.00253778
Th17 Mem Tc CCR6+ CXCR3- CCR4+	SLAMF7	0.0451849	0.0147791	3.05734	0.00253831
Th17 Mem Tc CCR6+ CXCR3- CCR4+	SKAP2	0.0234264	0.00766676	3.05558	0.00255261
Monocytes CD14+	CCL2	-0.0153371	0.00502196	-3.054	0.00256546
NK cells CD3- CD56+	ABL1	-0.0349451	0.0114452	-3.05325	0.0025716
NK cells CD3- CD56+	DDC	0.0246197	0.00806455	3.05283	0.00257503
NKT cells CD3+ CD56+	SPINK5	0.031278	0.0102516	3.05103	0.00258985
Treg CD4+ CD25high	SCARB1	0.00450684	0.00147898	3.04726	0.00262272
NK cells CD3- CD56+	NOS3	-0.0306444	0.0100684	-3.04363	0.00265147
Th2 Mem Tc CCR6- CXCR3- CCR4+	PPP1R9B	0.0303629	0.00998733	3.04014	0.00268097
Treg CD4+ CD25high	CD6	-0.00591404	0.00194562	-3.03966	0.00268669
Th2 Mem Tc CCR6- CXCR3- CCR4+	HEXIM1	0.0352647	0.0116111	3.03714	0.00270657
Th2 Mem Tc CCR6- CXCR3- CCR4+	ARSB	0.0525794	0.0173174	3.03622	0.00271452
Neutrophils	LILRB2	0.0556236	0.0183405	3.03283	0.00274385
Monocytes CCR4+	ACAA1	-0.0150878	0.00497572	-3.0323	0.00274846
Bcells (CD19+)	CCL15	0.0227813	0.0075132	3.03217	0.00274957
Classical mono CD14++ CD16+	ATOX1	-0.0279316	0.0092166	-3.03057	0.00276349
Th2 Mem Tc CCR6- CXCR3- CCR4+	BCR	0.0334418	0.0110357	3.03034	0.00276551
Th2 Mem Tc CCR6- CXCR3- CCR4+	KYAT1	0.0434637	0.014343	3.0303	0.00276584
Th17 Mem Tc CCR6+ CXCR3- CCR4+	ICA1	0.0487697	0.0160942	3.03027	0.00276616
CD4+ eff CD45RA+ CD27-	FBP1	-0.0124193	0.00410042	-3.02879	0.00277908
Non classical mono CD14+ CD16+	RBKS	0.0129832	0.00428682	3.02863	0.00278055
Th17 Mem Tc CCR6+ CXCR3- CCR4+	PCDH1	-0.113675	0.0375419	-3.02794	0.00278657
Th17 Mem Tc CCR6+ CXCR3- CCR4+	INPPL1	0.0376958	0.0124505	3.02765	0.00278917
CD8+ eff CD45RA+ CD27-	LY9	0.0818639	0.0270418	3.02731	0.00279214
CD4+ naïve CD45RO- CD27+	DSC2	-0.0838273	0.0276918	-3.02715	0.00279357
Neutrophils	TLR3	-0.0329382	0.0108816	-3.02695	0.00279529
Lymphocytes	GGH	-0.0709377	0.0234357	-3.0269	0.00279575
CD4+ Tcells	GZMA	-0.0619702	0.0204745	-3.0267	0.00279757
Th17 Mem Tc CCR6+ CXCR3- CCR4+	VPS37A	0.0410602	0.0135672	3.02644	0.00279988
Neutrophils	ITGB2	-0.0686371	0.0226895	-3.02506	0.00281211
Th2 Mem Tc CCR6- CXCR3- CCR4+	EREG	0.0517159	0.017096	3.02503	0.00281231
CD4+ naïve CD45RA+ CD27+	ANGPT2	-0.0802777	0.0265519	-3.02342	0.00282665
Th2 Mem Tc CCR6- CXCR3- CCR4+	TBC1D5	0.0341268	0.0112886	3.02311	0.00282945
Th17 Mem Tc CCR6+ CXCR3- CCR4+	SRC	0.0255503	0.00845197	3.023	0.00283047
Non classical mono CD14+ CD16+	DCXR	0.0100632	0.00332965	3.0223	0.0028367
NK CD56+ CD16-	SLITRK2	0.0191121	0.00633176	3.01846	0.00287132
Th2 Mem Tc CCR6- CXCR3- CCR4+	NFATC1	0.0356333	0.0118136	3.0163	0.00289088
CD8+ eff CD45RO- CD27-	PARP1	-0.0541169	0.0179448	-3.01575	0.00289598
CD4+ eff CD45RO- CD27-	SIGLEC5	-0.0109298	0.00362449	-3.01554	0.00289788
Th17 Treg ratio	GDF15	-0.280669	0.0930882	-3.01509	0.00290372
Non classical mono CD14+ CD16+	AZU1	-0.0131767	0.00437169	-3.0141	0.00291099
NK bright CD56++ CD16-	CD300E	0.0184034	0.00610844	3.01278	0.00292321
Treg activation (CD25+ HLA DR+)	CKMT1A_CKMT1B	0.0260562	0.00864989	3.01232	0.00292916
Intermediate mono CD14++ CD16+	TNFRSF10C	-0.0253231	0.00840777	-3.01187	0.00293157
Th17 Mem Tc CCR6+ CXCR3- CCR4+	OLR1	0.0471487	0.0156595	3.01088	0.00294076
Th2 Mem Tc CCR6- CXCR3- CCR4+	PDGFB	0.0257109	0.0085426	3.00973	0.00295142
Th2 Mem Tc CCR6- CXCR3- CCR4+	DECR1	0.0334064	0.0111001	3.00955	0.00295304
CD8+ naïve CD45RO- CD27+	LTBP2	-0.0728123	0.0242097	-3.00757	0.00297148
CD4+ cell proliferation (Ki67+)	CXCL17	0.0188358	0.00626335	3.00731	0.00297569
Th2 Mem Tc CCR6- CXCR3- CCR4+	SULT1A1	0.0208305	0.00692869	3.00641	0.00298235
Monocytes CCR4+	FCRL1	-0.0248594	0.00826993	-3.00601	0.00298616
Non classical mono CD14+ CD16+	LTBR	-0.0237782	0.00791285	-3.00502	0.00299548
CD4+ Tcells	CXCL1	-0.0308487	0.0102743	-3.00251	0.00301914
Bcells (CD19+)	CD83	0.0256954	0.00855974	3.0019	0.00302499
Bcells (CD19+)	RELT	0.0299272	0.00997092	3.00145	0.00302926
Th2 Mem Tc CCR6- CXCR3- CCR4+	PDGFA	0.0327303	0.0109055	3.00128	0.00303085
Monocytes CCR4+	NFASC	-0.0399611	0.0133217	-2.9997	0.0030459
CD8+ Tcells	CD97	0.0627801	0.0209296	2.99958	0.00304707
CD4+ Tcells	CD97	-0.0666687	0.0222471	-2.99673	0.00307441
CD8+ eff CD45RO- CD27-	MVK	-0.0353011	0.0117846	-2.99553	0.00308608
Intermediate mono CD14++ CD16+	CCL8	0.0235702	0.00786935	2.9952	0.00308926
Th2 Mem Tc CCR6- CXCR3- CCR4+	TRIM21	0.0437737	0.0146201	2.99407	0.00310016
NK cells CD3- CD56+	BTN3A2	-0.0355765	0.0118826	-2.994	0.00310088
Th2 Mem Tc CCR6- CXCR3- CCR4+	ENO1	0.0331849	0.0110841	2.99393	0.00310156
Non classical mono CD14+ CD16+	KYNU	0.0126913	0.00423987	2.99331	0.00310755
NK cells CD3- CD56+	IL18BP	-0.0487229	0.0162781	-2.99316	0.00310907
Th2 Mem Tc CCR6- CXCR3- CCR4+	SNAP29	0.0291141	0.00972875	2.99258	0.00311466
Bcells (CD19+)	TBL1X	0.0158869	0.00530913	2.99237	0.00311674
Classical mono CD14++ CD16+	FLT3LG	-0.0415102	0.0138746	-2.99181	0.00312222
NK bright CD56++ CD16-	SIGLEC1	0.0173759	0.00580812	2.99166	0.00312373
Th2 Mem Tc CCR6- CXCR3- CCR4+	NUDT5	0.0609599	0.0203904	2.98964	0.00314348
Lymphocytes	NCF2	-0.0450524	0.0150756	-2.98842	0.00315552
Th2 Mem Tc CCR6- CXCR3- CCR4+	PARK7	0.0521646	0.017461	2.9875	0.00316469
Th2 Mem Tc CCR6- CXCR3- CCR4+	TXLNA	0.032556	0.0109015	2.98637	0.0031759
CD4+ Tcells	REG1A	-0.0403534	0.0135129	-2.98629	0.00317668
CD8+ naïve CD45RO- CD27+	PLXNB2	-0.08958	0.0300011	-2.9859	0.00318059
Th17 Mem Tc CCR6+ CXCR3- CCR4+	MPI	0.0482408	0.0161638	2.98449	0.00319461
Monocytes CCR6+	CPVL	-0.0228266	0.00765294	-2.98273	0.00321227
Non classical mono CD14+ CD16+	FLT3LG	0.0194991	0.00653974	2.98163	0.0032233
Monocytes CCR4+	GSTA1	-0.0122135	0.00409715	-2.98097	0.00322999
Th2 Mem Tc CCR6- CXCR3- CCR4+	CASP3	0.0309983	0.0104074	2.97848	0.00325518
Treg CD4+ CD25high	FGR	0.00972616	0.00326585	2.97814	0.00326051
Th2 Mem Tc CCR6- CXCR3- CCR4+	PCDH1	-0.109017	0.0366163	-2.97729	0.00326729
Classical mono CD14++ CD16+	DDX58	-0.0328988	0.011051	-2.977	0.00327023
Th1 Mem Tc CCR6- CXCR3+ CCR4-	CCN3	0.0525146	0.0176451	2.97615	0.00327892
Bcells (CD19+)	SERPINB6	0.0269107	0.00905135	2.97311	0.00331013
Treg CD4+ CD25high	GKN1	0.0124174	0.00417722	2.97266	0.00331673
NK bright CD56++ CD16-	SOD2	-0.0209769	0.00705729	-2.97237	0.00331786
NKT cells CD3+ CD56+	MVK	-0.0148227	0.00498837	-2.97145	0.00332734
Th2 Mem Tc CCR6- CXCR3- CCR4+	FABP5	0.0433477	0.0145926	2.97052	0.00333697
Th2 Mem Tc CCR6- CXCR3- CCR4+	AXIN1	0.0320654	0.0107956	2.97024	0.00333992
Lymphocytes	TFF1	-0.0282301	0.00950592	-2.96973	0.00334519
Th2 Mem Tc CCR6- CXCR3- CCR4+	PLIN3	0.0593425	0.0199882	2.96888	0.00335407
CD8+ eff CD45RO- CD27-	ICAM3	0.0922637	0.0310824	2.96836	0.00335954
CD8+ eff CD45RA+ CD27-	CRTAM	0.0506435	0.0170624	2.96813	0.00336193
Non classical mono CD14+ CD16+	GSTA3	0.00789402	0.00265999	2.96769	0.00336658
CD4+ eff CD45RO- CD27-	CA5A	-0.0118864	0.00400649	-2.96677	0.00337618
CD8+ eff CD45RO- CD27-	DPP10	-0.0588637	0.0198422	-2.96659	0.00337806
Monocytes CCR4+	IL32	-0.0265873	0.00896501	-2.96568	0.00338767
Th17 Mem Tc CCR6+ CXCR3- CCR4+	ZBTB16	0.0467245	0.0157588	2.96497	0.00339514
CD8+ naïve CD45RA+ CD27+	GZMH	-0.0375043	0.012652	-2.96429	0.00340239
Th2 Mem Tc CCR6- CXCR3- CCR4+	MAPK9	0.0386243	0.0130328	2.96363	0.00340934
Non classical mono CD14+ CD16+	CES1	0.00962571	0.00324816	2.96344	0.00341141
Treg CD4+ CD25high	WWP2	0.00858305	0.00289656	2.96318	0.003416
CD4+ Tcells	IL18	-0.055609	0.0187708	-2.96252	0.00342112
CD4+ eff CD45RO- CD27-	FCRL1	-0.0225699	0.00761857	-2.96248	0.00342158
Intermediate mono CD14++ CD16+	REG4	-0.0257526	0.00869503	-2.96176	0.00342926
Monocytes CCR4+	ROBO2	-0.0469435	0.0158677	-2.95843	0.00346491
Th17 Mem Tc CCR6+ CXCR3- CCR4+	CASP2	0.0447293	0.0151235	2.95759	0.00347392
CD4+ naïve CD45RO- CD27+	RETN	-0.0573556	0.0193951	-2.95722	0.00347793
NK dim CD56+ CD16+	SIRPB1	-0.0192662	0.00651547	-2.957	0.00348039
CD4+ cell proliferation (Ki67+)	ALCAM	0.0704713	0.0238376	2.95631	0.00348978
CD8+ eff CD45RA+ CD27-	BMP4	-0.0335485	0.0113498	-2.95586	0.00349267
CD8+ naïve CD45RO- CD27+	GCNT1	-0.0665154	0.0225046	-2.95564	0.00349509
CD8+ Tcells	DKKL1	-0.0254762	0.00862165	-2.95491	0.00350301
CD8+ eff CD45RA+ CD27-	NPTX1	-0.0478816	0.0162199	-2.95202	0.00353451
Treg activation (CD25+ HLA DR+)	FABP2	0.0280125	0.00948892	2.95213	0.00353531
Th2 Mem Tc CCR6- CXCR3- CCR4+	CD63	0.0472767	0.0160159	2.95186	0.00353631
Non classical mono CD14+ CD16+	PLTP	0.0151706	0.00514376	2.94932	0.00356422
Monocytes CCR4+	CLEC4D	0.0219358	0.00744093	2.94799	0.00357896
CD8+ eff CD45RA+ CD27-	IGFBP2	0.0379071	0.0128615	2.94733	0.00358626
CD8+ eff CD45RO- CD27-	CD164	-0.115331	0.0391605	-2.94509	0.00361126
Th2 Mem Tc CCR6- CXCR3- CCR4+	TRIAP1	0.0563082	0.0191237	2.94442	0.00361877
CD8+ Tcells	CXCL1	0.0284773	0.00967434	2.94359	0.00362811
Treg activation (CD25+ HLA DR+)	SLITRK2	-0.0550012	0.0186843	-2.94372	0.00362862
Treg CD4+ CD25high	ESM1	-0.00843826	0.00286705	-2.94319	0.0036346
Non classical mono CD14+ CD16+	DDX58	0.0153327	0.00521062	2.94259	0.00363932
Bcells (CD19+)	TMSB10	0.0170126	0.00578179	2.94245	0.00364086
Th2 Mem Tc CCR6- CXCR3- CCR4+	CD69	0.0283911	0.00965361	2.94098	0.00365749
Classical mono CD14++ CD16+	CXCL1	-0.0193345	0.00657446	-2.94086	0.00365886
CD4+ Tcells	ADA2	-0.0525905	0.0178914	-2.93943	0.00367503
CD4+ eff CD45RA+ CD27-	CES2	-0.0245554	0.00835823	-2.93788	0.00369275
Monocytes CCR4+	TNFRSF13C	-0.0256032	0.00871573	-2.93758	0.00369608
Th17 Mem Tc CCR6+ CXCR3- CCR4+	PSME1	0.0683849	0.0232801	2.93748	0.00369732
Th17 Mem Tc CCR6+ CXCR3- CCR4+	BAX	0.0383156	0.0130459	2.93699	0.00370289
Th2 Mem Tc CCR6- CXCR3- CCR4+	ERBIN	0.0316463	0.0107783	2.93613	0.00371275
Intermediate mono CD14++ CD16+	CCL16	-0.0267889	0.00912732	-2.93503	0.00372537
Neutrophils	PIGR	0.0544306	0.0185508	2.93413	0.00373571
CD4+ Tcells	MDK	-0.0608316	0.0207365	-2.93356	0.00374234
Lymphocytes	WFDC2	-0.0513723	0.0175133	-2.93334	0.00374488
Treg CD4+ CD25high	TGFA	0.0114596	0.0039085	2.93197	0.0037627
NK cells CD3- CD56+	CD83	-0.0392901	0.0134051	-2.93098	0.00377217
Lymphocytes	LGMN	-0.0597113	0.0203795	-2.92997	0.00378399
Lymphocytes	GZMA	0.0593764	0.0202683	2.92952	0.00378924
CD4+ eff CD45RA+ CD27-	GP2	0.0156582	0.00534777	2.92798	0.00380724
CD8+ eff CD45RO- CD27-	EREG	-0.0544073	0.0185819	-2.92798	0.00380728
CD4+ Tcells	CLEC7A	-0.0510382	0.0174362	-2.92715	0.00381703
Th2 Mem Tc CCR6- CXCR3- CCR4+	CRKL	0.0269356	0.00920232	2.92704	0.00381826
Th2 Mem Tc CCR6- CXCR3- CCR4+	RNF41	0.0414477	0.0141603	2.92703	0.00381841
Neutrophils	GGH	0.0626669	0.021416	2.92618	0.00382849
NK cells CD3- CD56+	CCL7	-0.0303658	0.0103778	-2.92604	0.0038301
Bcells (CD19+)	SELP	0.0250923	0.00857594	2.9259	0.0038318
Intermediate mono CD14++ CD16+	CD300E	0.0286808	0.00980554	2.92496	0.00384286
Monocytes CCR4+	MCAM	-0.0363235	0.0124214	-2.92427	0.00385107
Th17 Mem Tc CCR6+ CXCR3- CCR4+	STAMBP	0.049207	0.01683	2.92376	0.00385703
NK cells CD3- CD56+	VSIG4	-0.0373902	0.0127902	-2.92335	0.00386195
CD8+ naïve CD45RA+ CD27+	ANGPT2	-0.0690991	0.0236524	-2.92145	0.00388466
NK dim CD56+ CD16+	GLRX	0.0162476	0.00556205	2.92115	0.00388821
Th2 Mem Tc CCR6- CXCR3- CCR4+	SERPINB1	0.0534849	0.0183104	2.92102	0.00388977
Lymphocytes	MMP10	-0.0421444	0.0144319	-2.92023	0.00389919
Th17 Mem Tc CCR6+ CXCR3- CCR4+	TBL1X	0.0375604	0.0128636	2.91989	0.00390328
Treg CD4+ CD25high	EDIL3	0.00797365	0.00273193	2.91869	0.0039198
CD8+ naïve CD45RO- CD27+	CXCL10	-0.0343458	0.0117684	-2.91848	0.00392023
CD4+ eff CD45RA+ CD27-	BAX	-0.0218455	0.00748546	-2.91839	0.00392131
Th2 Mem Tc CCR6- CXCR3- CCR4+	PPME1	0.0368595	0.0126331	2.9177	0.0039297
NK dim CD56+ CD16+	CA1	0.0138305	0.00474028	2.91765	0.00393021
Th17 Mem Tc CCR6+ CXCR3- CCR4+	DPY30	0.0578253	0.019821	2.91738	0.00393355
NK bright CD56++ CD16-	TNF	0.0214831	0.00736536	2.91678	0.00394082
Th17 Mem Tc CCR6+ CXCR3- CCR4+	TNFSF14	0.0585563	0.0200779	2.91645	0.00394481
CD4+ naïve CD45RA+ CD27+	ITIH3	-0.07956	0.0272865	-2.91572	0.00395362
CD4+ cell proliferation (Ki67+)	SKAP1	-0.0269752	0.00925473	-2.91474	0.00396762
Th2 Mem Tc CCR6- CXCR3- CCR4+	NUCB2	0.0805036	0.0276273	2.91391	0.00397568
CD8+ Tcells	CLEC7A	0.0478	0.0164074	2.91332	0.00398289
CD8+ naïve CD45RO- CD27+	ITGB2	-0.0750108	0.0257529	-2.91272	0.00399026
NK cells CD3- CD56+	TNFRSF9	-0.0362544	0.0124517	-2.91159	0.00400411
Treg CD4+ CD25high	SPINK1	0.00735675	0.00252835	2.90971	0.00402938
Classical mono CD14++ CD16+	GZMH	-0.0193258	0.00664481	-2.90841	0.00404337
Non classical mono CD14+ CD16+	ITGB2	0.0220769	0.00759123	2.90821	0.00404582
Bcells (CD19+)	MSLN	0.0138832	0.00477689	2.90632	0.00406928
Bcells (CD19+)	LRIG1	0.0246836	0.0084958	2.90539	0.0040809
Th17 Mem Tc CCR6+ CXCR3- CCR4+	RNF41	0.0422159	0.0145334	2.90476	0.00408887
NK bright CD56++ CD16-	AZU1	0.0147898	0.00509257	2.90419	0.00409598
Neutrophils	GZMA	-0.0536118	0.0185032	-2.89743	0.00418161
Monocytes CCR4+	KRT18	-0.0142348	0.00491447	-2.89652	0.00419325
Th2 Mem Tc CCR6- CXCR3- CCR4+	CIAPIN1	0.0419814	0.0144957	2.89613	0.00419822
Th17 Mem Tc CCR6+ CXCR3- CCR4+	ANGPT1	0.0253256	0.008745	2.89601	0.00419976
NK dim CD56+ CD16+	ADA2	-0.0193492	0.00668141	-2.89598	0.0042002
Treg CD4+ CD25high	TCN2	0.0103677	0.00358014	2.89591	0.00420328
Non classical mono CD14+ CD16+	ACAA1	0.00826438	0.00285412	2.8956	0.00420505
Monocytes CD14+	ESM1	0.012345	0.0042638	2.89532	0.00420872
CD8+ naïve CD45RO- CD27+	IFNG	-0.0218089	0.00753432	-2.89461	0.00421777
CD4+ Tcells	RETN	-0.0460877	0.0159309	-2.89297	0.00423894
CD8+ Tcells	GZMA	0.055829	0.0192994	2.89279	0.00424132
Bcells (CD19+)	PLAUR	0.0283351	0.00979509	2.89279	0.00424134
CD8+ Tcells	GCNT1	0.0599657	0.0207308	2.89259	0.00424394
NK cells CD3- CD56+	CDKN1A	-0.0194015	0.0067105	-2.89121	0.00426185
CD4+ Tcells	EDAR	0.0344877	0.0119352	2.88958	0.00428307
CD8+ naïve CD45RA+ CD27+	IQGAP2	0.0604959	0.0209368	2.88945	0.00428478
Neutrophils	MMP12	0.0358707	0.0124148	2.88935	0.00428604
CD8+ naïve CD45RO- CD27+	IL18	-0.0554895	0.0192077	-2.88891	0.00429178
Treg CD4+ CD25high	LGALS4	0.00570481	0.00197465	2.88902	0.00429259
Monocytes CCR4+	SEZ6L2	-0.0436032	0.0150937	-2.88883	0.00429283
Lymphocytes	PTGDS	-0.07345	0.0254259	-2.88879	0.00429345
Treg activation (CD25+ HLA DR+)	FASLG	-0.0573641	0.0198572	-2.88883	0.00429506
Non classical mono CD14+ CD16+	CA6	0.00938184	0.00324798	2.88852	0.00429698
CD4+ cell proliferation (Ki67+)	REG1A	0.0231963	0.00803141	2.8882	0.00430337
CD4+ Tcells	CRTAM	-0.0446061	0.0154476	-2.88758	0.00430934
NK cells CD3- CD56+	SIRPB1	-0.0326781	0.0113168	-2.88757	0.00430941
Monocytes CD14+	KLRD1	0.0097815	0.00338751	2.88752	0.00431007
Th17 Mem Tc CCR6+ CXCR3- CCR4+	EGF	0.0256019	0.00886708	2.88729	0.00431306
NK bright CD56++ CD16-	CA2	-0.0118663	0.00411	-2.88718	0.00431459
Treg activation (CD25+ HLA DR+)	MMP12	0.0434681	0.0150552	2.88724	0.00431597
Bcells (CD19+)	GGH	0.0283724	0.00983313	2.88539	0.00433815
Monocytes CD14+	CD300E	0.0109714	0.00380243	2.88535	0.00433862
Th2 Mem Tc CCR6- CXCR3- CCR4+	SCRN1	0.0347893	0.0120619	2.88424	0.00435334
Non classical mono CD14+ CD16+	OSM	-0.00872123	0.00302392	-2.88408	0.00435548
NKT cells CD3+ CD56+	FCRL1	-0.0203606	0.00705975	-2.88405	0.00435597
Treg Effector (CD45RA-)	SPINK4	0.0391513	0.0135928	2.88029	0.00440824
Lymphocytes	RELT	-0.0686774	0.0238529	-2.87921	0.00442054
NK cells CD3- CD56+	IL6	-0.019134	0.00664614	-2.87896	0.00442388
Th2 Mem Tc CCR6- CXCR3- CCR4+	MITD1	0.0290406	0.0100875	2.87886	0.00442524
Bcells (CD19+)	DBI	0.0188695	0.00655831	2.87719	0.00444776
Lymphocytes	CCL18	-0.032419	0.0112752	-2.87525	0.00447419
Th17 Mem Tc CCR6+ CXCR3- CCR4+	BANK1	0.0237337	0.00825598	2.87473	0.00448116
CD4+ Tcells	ADGRE2	-0.0666588	0.0232014	-2.87305	0.00450413
Neutrophils	MMP10	0.0378485	0.013178	2.8721	0.00451719
NK bright CD56++ CD16-	HMBS	-0.0148761	0.00517988	-2.87191	0.00451979
Th2 Mem Tc CCR6- CXCR3- CCR4+	CLEC1B	0.0281235	0.00980021	2.86968	0.00455047
NK cells CD3- CD56+	GZMA	-0.0381342	0.013289	-2.8696	0.00455163
Intermediate mono CD14++ CD16+	CD97	0.0359162	0.0125219	2.86827	0.00457004
NK cells CD3- CD56+	CSF1	-0.0540985	0.0188625	-2.86805	0.00457309
Treg CD4+ CD25high	LAMP3	0.00578477	0.00201713	2.86783	0.0045784
CD8+ eff CD45RA+ CD27-	CD97	0.0706676	0.0246454	2.86738	0.00458232
Treg CD4+ CD25high	SUSD1	0.0062347	0.00217423	2.86754	0.00458241
Non classical mono CD14+ CD16+	OLR1	-0.013529	0.00471868	-2.86711	0.00458606
Monocytes CCR4+	DCTPP1	-0.0366738	0.0127926	-2.86679	0.0045905
Neutrophils	NEFL	0.0434353	0.0151518	2.86668	0.00459209
CD8+ eff CD45RA+ CD27-	EBI3_IL27	0.0822613	0.028714	2.86486	0.00461756
Th2 Mem Tc CCR6- CXCR3- CCR4+	MED18	0.0467396	0.0163205	2.86385	0.0046316
Treg CD4+ CD25high	GZMA	-0.00861063	0.00300693	-2.8636	0.00463752
Th2 Mem Tc CCR6- CXCR3- CCR4+	PPIB	0.02988	0.010437	2.86289	0.00464509
Monocytes CCR4+	CNTN1	-0.0405266	0.0141629	-2.86145	0.00466544
CD8+ eff CD45RA+ CD27-	ADA2	0.0566709	0.0198055	2.86137	0.00466664
Th2 Mem Tc CCR6- CXCR3- CCR4+	SELP	0.0579346	0.0202492	2.86107	0.00467078
NK cells CD3- CD56+	RARRES2	-0.0294388	0.0102906	-2.86075	0.00467536
CD4+ naïve CD45RA+ CD27+	LEPR	0.0943779	0.0329937	2.86048	0.00467912
Treg activation (CD25+ HLA DR+)	ANGPTL7	-0.0633689	0.0221535	-2.86045	0.00468194
Non classical mono CD14+ CD16+	BAG6	0.0232841	0.00814219	2.85968	0.00469046
NK cells CD3- CD56+	VCAM1	-0.0535338	0.0187226	-2.85931	0.00469577
Monocytes CXCR3+	LRRN1	-0.021781	0.00762083	-2.85808	0.00471324
NK dim CD56+ CD16+	CXCL11	-0.0109244	0.00382275	-2.85772	0.0047184
NK CD56+ CD16-	S100A12	0.0101698	0.00356025	2.8565	0.00473588
Classical mono CD14++ CD16+	SH2D1A	-0.0290523	0.0101722	-2.85605	0.00474236
NK bright CD56++ CD16-	FCAR	0.0139894	0.00489837	2.85593	0.00474401
Th2 Mem Tc CCR6- CXCR3- CCR4+	VPS37A	0.0378205	0.0132553	2.85322	0.00478303
Bcells (CD19+)	HMOX1	-0.0169251	0.00593328	-2.85257	0.00479243
Non classical mono CD14+ CD16+	QDPR	0.0185187	0.00649272	2.85223	0.00479743
Monocytes CCR4+	CDSN	-0.0283852	0.00995341	-2.8518	0.00480359
Lymphocytes	MMP12	-0.0388192	0.0136122	-2.85179	0.0048038
CD8+ eff CD45RO- CD27-	FLRT2	-0.0758257	0.0266232	-2.84811	0.00485742
NK cells CD3- CD56+	RNASE3	-0.0155657	0.00546573	-2.84788	0.00486089
Th2 Mem Tc CCR6- CXCR3- CCR4+	VSTM2L	-0.050296	0.0176616	-2.84777	0.00486251
Treg Effector (CD45RA-)	PRL	-0.0334445	0.0117448	-2.8476	0.00486728
CD4+ naïve CD45RO- CD27+	SMPD1	0.0468553	0.0164581	2.84694	0.0048746
NK dim CD56+ CD16+	EBI3_IL27	-0.0275932	0.00969374	-2.8465	0.00488109
Bcells (CD19+)	COL18A1	0.0343012	0.0120514	2.84624	0.00488498
Th17 Mem Tc CCR6+ CXCR3- CCR4+	TBC1D5	0.0330331	0.0116115	2.84486	0.00490532
Th2 Mem Tc CCR6- CXCR3- CCR4+	IKBKG	0.0306484	0.0107765	2.84399	0.0049182
Treg CD4+ CD25high	BOC	0.0153263	0.00539023	2.84335	0.00493006
CD8+ Tcells	SF3B4	0.0348541	0.0122629	2.84224	0.00494425
Intermediate mono CD14++ CD16+	MMP8	-0.0201835	0.00710181	-2.84203	0.00494735
Lymphocytes	FGR	-0.0627522	0.0220936	-2.84028	0.00497344
CD4+ Tcells	SH2D1A	-0.0451979	0.0159142	-2.84011	0.00497602
Non classical mono CD14+ CD16+	CCL13	0.0135029	0.00475548	2.83944	0.00498601
Th2 Mem Tc CCR6- CXCR3- CCR4+	DPY30	0.054891	0.0193393	2.83831	0.00500305
Treg CD4+ CD25high	ING1	0.0106602	0.00375583	2.8383	0.00500557
Monocytes CCR4+	IL7R	-0.0209666	0.00739486	-2.8353	0.00504862
Bcells (CD19+)	SIAE	0.0246742	0.00870372	2.83491	0.00505455
Th2 Mem Tc CCR6- CXCR3- CCR4+	AIF1	0.0540467	0.0190771	2.83307	0.00508259
Th1 Mem Tc CCR6- CXCR3+ CCR4-	CA6	-0.0285679	0.0100957	-2.8297	0.00513427
CD4+ naïve CD45RO- CD27+	ANGPT2	-0.0670151	0.0236878	-2.82909	0.00514361
Th17 Mem Tc CCR6+ CXCR3- CCR4+	PSMD9	0.0491193	0.0173681	2.82813	0.00515846
Th1 Mem Tc CCR6- CXCR3+ CCR4-	SPON2	0.0579345	0.0204901	2.82744	0.0051692
Th17 Mem Tc CCR6+ CXCR3- CCR4+	MSLN	0.032722	0.0115748	2.82699	0.00517615
Non classical mono CD14+ CD16+	GRPEL1	0.0135972	0.00480994	2.82689	0.00517772
Th2 Mem Tc CCR6- CXCR3- CCR4+	MGMT	0.0217288	0.00768663	2.82683	0.00517869
Th17 Mem Tc CCR6+ CXCR3- CCR4+	CXCL3	0.0249463	0.00882739	2.82601	0.00519137
Classical mono CD14++ CD16+	IL22RA1	-0.0276266	0.00977665	-2.82578	0.0051951
Lymphocytes	ART3	-0.0636404	0.0225238	-2.82547	0.00519981
NK cells CD3- CD56+	MDGA1	0.0190765	0.00675259	2.82506	0.00520619
Monocytes CCR4+	DSG3	-0.0304873	0.0107925	-2.82487	0.0052093
CD8+ naïve CD45RO- CD27+	ADA2	-0.0516883	0.0183187	-2.82161	0.00526036
Th17 Mem Tc CCR6+ CXCR3- CCR4+	NUDC	0.0449438	0.0159353	2.82039	0.00527963
Th17 Mem Tc CCR6+ CXCR3- CCR4+	DBI	0.0447832	0.0158867	2.81891	0.00530303
Th17 Mem Tc CCR6+ CXCR3- CCR4+	PLA2G4A	0.0336163	0.0119255	2.81885	0.00530409
CD8+ Tcells	MDK	0.0550718	0.0195403	2.81838	0.00531158
Intermediate mono CD14++ CD16+	SOD2	-0.0319471	0.0113389	-2.81747	0.00532606
Monocytes CCR4+	NT5E	-0.0204233	0.00724999	-2.81701	0.00533328
Lymphocytes	LILRA5	-0.0649011	0.0230458	-2.81618	0.00534666
Intermediate mono CD14++ CD16+	CSF3	0.0265532	0.00943239	2.81511	0.00536375
Intermediate mono CD14++ CD16+	VWC2	-0.029713	0.0105555	-2.81494	0.00536651
CD8+ Tcells	CRTAM	0.0409472	0.0145479	2.81466	0.00537104
Bcells (CD19+)	HAVCR2	0.0271765	0.0096653	2.81176	0.0054178
Monocytes CCR4+	FCER2	-0.0220437	0.00783999	-2.8117	0.00541868
CD8+ eff CD45RA+ CD27-	SFRP1	-0.0411282	0.0146284	-2.81153	0.00542152
Th2 Mem Tc CCR6- CXCR3- CCR4+	TACC3	0.026242	0.00933647	2.8107	0.00543487
Intermediate mono CD14++ CD16+	SPON2	-0.0345698	0.0123051	-2.80939	0.00545626
Bcells (CD19+)	HGF	0.0241614	0.00860052	2.8093	0.00545772
Treg Effector (CD45RA-)	ANGPT2	0.0650456	0.0231616	2.80834	0.00547597
NK bright CD56++ CD16-	CXCL13	0.0106528	0.00379388	2.8079	0.00548061
Monocytes CD14+	IFNG	0.00451191	0.00160687	2.8079	0.00548063
CD8+ Tcells	ADGRE2	0.061338	0.0218478	2.80751	0.0054869
CD8+ Tcells	CD163	0.0449938	0.0160291	2.80701	0.0054952
CD8+ eff CD45RO- CD27-	CD97	0.0663408	0.023643	2.80594	0.00551279
Th2 Mem Tc CCR6- CXCR3- CCR4+	CDKN2D	0.0253323	0.00903049	2.80519	0.00552502
Treg activation (CD25+ HLA DR+)	IFNG	-0.02264	0.00807071	-2.80521	0.00552737
CD8+ eff CD45RO- CD27-	CXCL10	0.0342694	0.0122217	2.80398	0.00554513
CD8+ naïve CD45RA+ CD27+	JCHAIN	-0.0454968	0.0162292	-2.80339	0.00555491
NK dim CD56+ CD16+	HMBS	0.0154738	0.00552176	2.80232	0.00557252
NK cells CD3- CD56+	DEFA1_DEFA1B	-0.0331257	0.011826	-2.80108	0.00559313
CD4+ eff CD45RA+ CD27-	ARSB	-0.0286352	0.010226	-2.80023	0.00560738
Treg activation (CD25+ HLA DR+)	PPY	0.0252649	0.00902349	2.79991	0.00561537
NK dim CD56+ CD16+	S100A12	-0.0100066	0.00357439	-2.79953	0.00561915
Th17 Mem Tc CCR6+ CXCR3- CCR4+	GNE	0.0463508	0.0165573	2.79942	0.00562097
CD8+ naïve CD45RO- CD27+	LAG3	-0.0512709	0.0183176	-2.799	0.00562798
Bcells (CD19+)	PARP1	0.0196731	0.00702946	2.79866	0.00563363
NK bright CD56++ CD16-	SFTPA2	-0.012224	0.00436859	-2.79817	0.00564193
NK dim CD56+ CD16+	CA2	0.0122575	0.00438252	2.7969	0.0056632
Monocytes CD14+	LILRA5	0.0141958	0.00507778	2.79567	0.00568405
Neutrophils	VWC2	0.0473898	0.0169518	2.79556	0.00568589
CD4+ naïve CD45RA+ CD27+	MMP12	-0.0527418	0.018874	-2.79442	0.00570521
CD8+ naïve CD45RA+ CD27+	LY9	-0.0834868	0.0298903	-2.79311	0.00572749
Bcells (CD19+)	CD27	0.0211794	0.0075871	2.7915	0.005755
Classical mono CD14++ CD16+	PFKFB2	-0.0225457	0.00807897	-2.79066	0.00576933
CD4+ Tcells	SLAMF7	-0.0413098	0.014806	-2.79008	0.00577925
Classical mono CD14++ CD16+	SCGB3A2	0.0168758	0.00605245	2.78825	0.00581075
Classical mono CD14++ CD16+	F7	-0.0453077	0.0162612	-2.78625	0.00584533
Th17 Mem Tc CCR6+ CXCR3- CCR4+	NUDT5	0.0584541	0.0209801	2.78617	0.00584687
NK cells CD3- CD56+	LEP	-0.0140958	0.00505981	-2.78584	0.00585247
Treg Effector (CD45RA-)	REG4	0.0517275	0.0185676	2.7859	0.00585416
Lymphocytes	ITGB2	0.06947	0.0249486	2.78453	0.00587529
Intermediate mono CD14++ CD16+	PIGR	-0.0322327	0.011578	-2.78395	0.00588544
Neutrophils	HAVCR2	0.0586212	0.0210708	2.7821	0.00591779
Th17 Mem Tc CCR6+ CXCR3- CCR4+	PEBP1	0.0519278	0.0186708	2.78124	0.00593291
Monocytes CD14+	VWF	0.00469254	0.00168794	2.78004	0.00595403
NK bright CD56++ CD16-	ARG1	-0.0138146	0.00496947	-2.77989	0.00595667
CD4+ Tcells	CD300C	-0.0593327	0.021348	-2.77931	0.00596697
CD4+ eff CD45RO- CD27-	RBP5	-0.0181526	0.0065318	-2.77912	0.00597038
CD4+ eff CD45RA+ CD27-	CD83	-0.0331241	0.0119216	-2.77851	0.00598114
Treg activation (CD25+ HLA DR+)	ACP6	-0.0331374	0.0119274	-2.77824	0.00598848
NK cells CD3- CD56+	SKAP1	-0.0279134	0.0100506	-2.77729	0.00600278
CD8+ eff CD45RA+ CD27-	ICAM5	-0.0474218	0.017075	-2.77727	0.00600308
Th2 Mem Tc CCR6- CXCR3- CCR4+	PMVK	0.0193177	0.00695808	2.7763	0.00602036
CD8+ Tcells	RETN	0.0416765	0.0150119	2.77623	0.00602166
CD4+ eff CD45RO- CD27-	SMPD1	-0.0181845	0.00655067	-2.77597	0.00602615
Lymphocytes	VWC2	-0.0515651	0.0185823	-2.77495	0.00604438
Monocytes CCR4+	SORD	-0.0128466	0.00463011	-2.77459	0.00605095
Th2 Mem Tc CCR6- CXCR3- CCR4+	VPS53	0.0445853	0.0160717	2.77415	0.00605878
Th2 Mem Tc CCR6- CXCR3- CCR4+	CASP2	0.0409775	0.0147774	2.77298	0.00607973
NK cells CD3- CD56+	CD8A	-0.0219138	0.00790313	-2.77279	0.00608313
Th17 Mem Tc CCR6+ CXCR3- CCR4+	APP	0.0496554	0.0179104	2.77243	0.0060897
Th17 Mem Tc CCR6+ CXCR3- CCR4+	MITD1	0.0287336	0.0103651	2.77215	0.00609473
Classical mono CD14++ CD16+	GZMA	-0.0364144	0.0131365	-2.772	0.00609737
NK cells CD3- CD56+	LILRA2	-0.0393261	0.0141962	-2.77019	0.00613014
Treg CD4+ CD25high	PTGDS	0.0104422	0.00377116	2.76895	0.00615534
CD4+ cell proliferation (Ki67+)	TNFRSF11B	0.0402715	0.0145446	2.76883	0.00615746
NK dim CD56+ CD16+	CLEC4C	-0.0167355	0.00604623	-2.76793	0.00617116
CD4+ Tcells	IL18BP	-0.0697791	0.0252141	-2.76747	0.00617962
Intermediate mono CD14++ CD16+	LCN2	-0.0350798	0.0126777	-2.76705	0.00618716
Intermediate mono CD14++ CD16+	CEACAM8	-0.029603	0.0106989	-2.76693	0.00618949
Monocytes CCR4+	CD1C	-0.0420787	0.0152143	-2.76573	0.00621139
Classical mono CD14++ CD16+	CXCL5	-0.0129818	0.00469472	-2.7652	0.00622114
Th17 Mem Tc CCR6+ CXCR3- CCR4+	CASP3	0.0296115	0.0107098	2.7649	0.00622665
NK bright CD56++ CD16-	CD4	0.0198188	0.00716827	2.7648	0.00622845
Intermediate mono CD14++ CD16+	PSPN	-0.0130488	0.00472019	-2.76447	0.00623449
NKT cells CD3+ CD56+	TCL1A	-0.0102429	0.00370764	-2.76263	0.00626838
Th17 Mem Tc CCR6+ CXCR3- CCR4+	CRKL	0.0261392	0.00946312	2.76222	0.00627603
Lymphocytes	PIGR	-0.0562722	0.0203776	-2.76147	0.00628998
NK cells CD3- CD56+	DPY30	-0.0354406	0.012839	-2.76038	0.00631016
Neutrophils	WFDC2	0.044212	0.0160189	2.75999	0.00631742
Treg CD4+ CD25high	CD83	0.0083912	0.00304104	2.75932	0.00633273
CD4+ Tcells	CD8A	-0.0336565	0.012206	-2.75738	0.0063662
Monocytes CCR6+	IL6R	-0.0239609	0.00869027	-2.75721	0.00636946
Non classical mono CD14+ CD16+	PRCP	0.0216507	0.00785814	2.75519	0.00640735
CD4+ naïve CD45RA+ CD27+	REG4	-0.0585567	0.0212564	-2.75478	0.00641515
Th2 Mem Tc CCR6- CXCR3- CCR4+	PRDX1	0.0450435	0.0163598	2.7533	0.00644306
NK bright CD56++ CD16-	GLRX	-0.0144091	0.00523464	-2.75264	0.00645554
CD8+ eff CD45RA+ CD27-	CD164	-0.112716	0.0409631	-2.75165	0.00647444
CD8+ eff CD45RO- CD27-	CD74	0.0706231	0.0256666	2.75155	0.00647628
Th1 Mem Tc CCR6- CXCR3+ CCR4-	ALCAM	-0.103362	0.0375662	-2.75147	0.00647789
Intermediate mono CD14++ CD16+	ODAM	0.0221253	0.00804388	2.75057	0.00649502
NK bright CD56++ CD16-	IL18BP	0.0243063	0.00883805	2.75019	0.00650225
NK cells CD3- CD56+	SCARB2	-0.0487495	0.0177319	-2.74926	0.00652004
Treg CD4+ CD25high	NCF2	0.00616249	0.00224287	2.74759	0.0065549
CD8+ Tcells	SLAMF7	0.0382915	0.0139376	2.74735	0.0065568
Monocytes CD14+	GZMH	0.00623071	0.00226815	2.74704	0.0065627
CD8+ eff CD45RA+ CD27-	DPP6	-0.0669851	0.0243846	-2.74703	0.00656289
Th17 Mem Tc CCR6+ CXCR3- CCR4+	RILP	0.0368749	0.0134241	2.74693	0.00656491
CD4+ eff CD45RA+ CD27-	DBI	-0.0250569	0.00912187	-2.74691	0.00656533
CD8+ naïve CD45RO- CD27+	EBI3_IL27	-0.0730151	0.0265865	-2.74633	0.0065765
Treg CD4+ CD25high	MDK	0.00836019	0.00304477	2.74575	0.00659039
NK CD56+ CD16-	C4BPB	0.0191396	0.00697498	2.74403	0.00662092
CD8+ eff CD45RA+ CD27-	CXCL11	0.0311186	0.0113438	2.74324	0.0066364
Intermediate mono CD14++ CD16+	OSM	-0.015489	0.00564959	-2.74161	0.00666815
Th1 Mem Tc CCR6- CXCR3+ CCR4-	NCAM1	-0.0616772	0.0224996	-2.74125	0.00667511
CD4+ eff CD45RA+ CD27-	CCL3	-0.0261934	0.00955663	-2.74086	0.00668277
Th2 Mem Tc CCR6- CXCR3- CCR4+	LYN	0.0400515	0.0146131	2.74079	0.00668418
Treg activation (CD25+ HLA DR+)	CCL25	0.0392741	0.0143341	2.73992	0.00670418
Lymphocytes	HAVCR2	-0.0632925	0.0231043	-2.73943	0.0067109
Th2 Mem Tc CCR6- CXCR3- CCR4+	TNFRSF6B	0.0353508	0.0129074	2.73881	0.00672307
Bcells (CD19+)	CLC	0.0167704	0.00612608	2.73755	0.00674797
Treg CD4+ CD25high	CD55	0.01235	0.0045141	2.73588	0.00678392
Monocytes CCR4+	ODAM	-0.0206021	0.00753668	-2.73357	0.00682692
Th2 Mem Tc CCR6- CXCR3- CCR4+	MPIG6B	0.0270731	0.0099062	2.73295	0.00683936
Intermediate mono CD14++ CD16+	ITGB2	0.0387727	0.0141892	2.73256	0.0068472
Th17 Mem Tc CCR6+ CXCR3- CCR4+	CRADD	0.034319	0.012567	2.73089	0.00688076
Treg activation (CD25+ HLA DR+)	MASP1	-0.059539	0.0218058	-2.73041	0.00689315
CD8+ eff CD45RA+ CD27-	ITGB2	0.0762388	0.0279274	2.72989	0.00690075
CD8+ eff CD45RA+ CD27-	CTSC	-0.0544918	0.0199654	-2.72932	0.00691241
Neutrophils	RELT	0.0594854	0.0218105	2.72737	0.00695174
Th2 Mem Tc CCR6- CXCR3- CCR4+	CXCL3	0.0234923	0.00861488	2.72694	0.00696051
Th17 Mem Tc CCR6+ CXCR3- CCR4+	NT5C3A	0.0282843	0.0103746	2.72629	0.00697384
Th17 Mem Tc CCR6+ CXCR3- CCR4+	FUT8	0.0504098	0.0184952	2.72556	0.00698858
Neutrophils	IL1RAP	0.0443576	0.0162779	2.72503	0.00699949
Th2 Mem Tc CCR6- CXCR3- CCR4+	CRADD	0.0333649	0.0122493	2.72381	0.00702445
Monocytes CCR4+	CD34	-0.0461392	0.0169452	-2.72285	0.00704404
Treg CD4+ CD25high	HAVCR1	0.00437631	0.00160754	2.72237	0.00705693
Non classical mono CD14+ CD16+	BLMH	0.019109	0.00701971	2.72219	0.00705773
Th2 Mem Tc CCR6- CXCR3- CCR4+	DCTN1	0.0379678	0.0139502	2.72167	0.00706849
CD4+ eff CD45RO- CD27-	BMP4	-0.0135767	0.00498931	-2.72116	0.0070789
Bcells (CD19+)	LAIR1	0.0222577	0.00818052	2.72082	0.0070859
Monocytes CCR4+	CD38	-0.0288072	0.0105934	-2.71935	0.00711634
CD4+ eff CD45RO- CD27-	MVK	-0.014702	0.00540781	-2.71865	0.00713085
CD4+ eff CD45RA+ CD27-	PON2	-0.0353358	0.0130091	-2.71624	0.00718112
CD4+ naïve CD45RA+ CD27+	FCRL6	-0.0422222	0.0155457	-2.716	0.00718611
Non classical mono CD14+ CD16+	SCLY	0.0115179	0.0042408	2.71597	0.00718683
Non classical mono CD14+ CD16+	CD300LF	-0.0132158	0.00486617	-2.71585	0.00718919
Non classical mono CD14+ CD16+	TNFRSF1A	-0.0199099	0.0073324	-2.71534	0.00719998
Monocytes CCR6+	GNLY	0.0162133	0.00597116	2.71526	0.0072016
NK dim CD56+ CD16+	PRTN3	-0.0189559	0.0069825	-2.71477	0.00721192
CD4+ cell proliferation (Ki67+)	FABP2	0.0139934	0.00515435	2.71486	0.00721299
CD4+ cell proliferation (Ki67+)	NPPB	0.0101724	0.00374716	2.7147	0.00721643
CD4+ eff CD45RO- CD27-	FBP1	-0.00942451	0.00347194	-2.71448	0.00721799
CD4+ Tcells	CLEC14A	-0.068583	0.025266	-2.71443	0.00721896
Neutrophils	PTGDS	0.0631155	0.023256	2.71394	0.00722932
Intermediate mono CD14++ CD16+	OLR1	-0.0239272	0.00881708	-2.71373	0.0072337
Monocytes CXCR3+	HMOX1	0.0160097	0.00589962	2.71369	0.00723462
Non classical mono CD14+ CD16+	KRT18	0.00765202	0.00282049	2.71301	0.00724897
Intermediate mono CD14++ CD16+	ADGRE2	0.0354114	0.013064	2.71062	0.00729952
Lymphocytes	LTBR	-0.0706191	0.0260672	-2.70911	0.00733157
Th2 Mem Tc CCR6- CXCR3- CCR4+	ARHGEF12	0.0279403	0.0103145	2.70882	0.0073377
NK bright CD56++ CD16-	TNFRSF1B	0.0209395	0.00773048	2.7087	0.00734041
Intermediate mono CD14++ CD16+	DDX58	0.0263895	0.00974736	2.70735	0.00736922
Th17 Mem Tc CCR6+ CXCR3- CCR4+	RWDD1	0.037577	0.0138838	2.70654	0.00738662
Monocytes CCR4+	TGFB1	-0.036071	0.0133296	-2.70608	0.00739641
Th17 Mem Tc CCR6+ CXCR3- CCR4+	S100A4	0.0503727	0.0186169	2.70576	0.00740336
Th2 Mem Tc CCR6- CXCR3- CCR4+	STX8	0.0513814	0.0189901	2.70569	0.00740481
Neutrophils	GH1	0.0104297	0.0038551	2.70542	0.00741063
Non classical mono CD14+ CD16+	SPOCK1	0.0206457	0.00763239	2.70501	0.00741945
Non classical mono CD14+ CD16+	KYAT1	0.0120247	0.00444537	2.70499	0.00741979
Monocytes CD14+	CDSN	-0.0111602	0.00412629	-2.70467	0.00742683
Monocytes CCR4+	CLMP	-0.0478166	0.017693	-2.70257	0.00747215
NK bright CD56++ CD16-	CLEC4C	0.0153545	0.00568217	2.70223	0.00747942
CD8+ naïve CD45RA+ CD27+	GNLY	-0.0490506	0.0181569	-2.70149	0.00749557
NK bright CD56++ CD16-	CA1	-0.0120594	0.00446403	-2.70147	0.00749606
CD4+ eff CD45RA+ CD27-	GRPEL1	-0.0248074	0.00919064	-2.69921	0.00754532
Th2 Mem Tc CCR6- CXCR3- CCR4+	APP	0.047159	0.017473	2.69895	0.00755082
Bcells (CD19+)	AKR1C4	0.0153081	0.00567325	2.69829	0.00756545
NK cells CD3- CD56+	EGFR	0.074154	0.0274982	2.69668	0.00760071
NK cells CD3- CD56+	PAG1	-0.0342764	0.0127121	-2.69637	0.00760755
Lymphocytes	NEFL	-0.0448674	0.0166426	-2.69594	0.00761703
Monocytes CCR4+	ITIH3	0.0283486	0.0105165	2.69563	0.00762395
NK dim CD56+ CD16+	UBAC1	0.0224965	0.00834921	2.69444	0.00765013
Th2 Mem Tc CCR6- CXCR3- CCR4+	CA13	0.0246949	0.00917083	2.69277	0.00768732
CD4+ eff CD45RA+ CD27-	CA13	-0.0145334	0.00539759	-2.69257	0.00769167
Th17 Mem Tc CCR6+ CXCR3- CCR4+	DARS	0.0352612	0.013101	2.69149	0.00771576
CD8+ Tcells	DLL1	0.0651917	0.0242227	2.69135	0.00771896
Th2 Mem Tc CCR6- CXCR3- CCR4+	SOD1	0.0637511	0.023688	2.69128	0.00772032
Neutrophils	NCF2	0.0371603	0.0138127	2.69031	0.00774219
Classical mono CD14++ CD16+	SKAP1	-0.0267203	0.00993352	-2.68991	0.00775106
Th2 Mem Tc CCR6- CXCR3- CCR4+	DOK2	0.0227231	0.00844872	2.68953	0.00775961
CD4+ Tcells	CASP1	-0.0525158	0.0195278	-2.68929	0.00776491
Classical mono CD14++ CD16+	CIAPIN1	-0.0255896	0.00951685	-2.68887	0.00777433
CD8+ eff CD45RA+ CD27-	SCGN	-0.0433865	0.0161472	-2.68693	0.00781811
CD4+ Tcells	DLL1	-0.0691811	0.025748	-2.68685	0.00781977
Bcells (CD19+)	MAD1L1	0.0227316	0.00846171	2.68641	0.00782991
CD4+ Tcells	SF3B4	-0.0350842	0.0130614	-2.68609	0.00783707
Th17 Mem Tc CCR6+ CXCR3- CCR4+	COMT	0.0346784	0.0129166	2.68479	0.00786641
Th2 Mem Tc CCR6- CXCR3- CCR4+	FOLR3	0.0123879	0.00461508	2.68423	0.00787918
CD4+ eff CD45RO- CD27-	NPTX1	-0.0191396	0.00713332	-2.68313	0.00790434
NK bright CD56++ CD16-	PDCD1	0.0164487	0.00613321	2.68191	0.00793219
Neutrophils	TNFRSF10C	0.0363425	0.0135605	2.68002	0.00797543
Lymphocytes	IL1RAP	-0.0478246	0.0178492	-2.67936	0.00799055
Treg CD4+ CD25high	BGN	-0.00347146	0.0012957	-2.67923	0.0079968
Th2 Mem Tc CCR6- CXCR3- CCR4+	CAPG	0.0353415	0.0131934	2.67873	0.00800506
CD8+ naïve CD45RA+ CD27+	SCARB1	-0.0330858	0.0123551	-2.67791	0.00802412
Th17 Mem Tc CCR6+ CXCR3- CCR4+	BGN	-0.0235986	0.00881234	-2.6779	0.00802422
Intermediate mono CD14++ CD16+	NRP1	-0.0388501	0.0145089	-2.67767	0.00802975
NK dim CD56+ CD16+	ARG1	0.0141904	0.00529956	2.67766	0.00802994
NKT cells CD3+ CD56+	ITIH3	0.0239989	0.00896427	2.67717	0.00804115
Th2 Mem Tc CCR6- CXCR3- CCR4+	SERPINB9	0.0636451	0.0237746	2.67702	0.00804457
CD8+ eff CD45RA+ CD27-	DEFA1_DEFA1B	0.0541347	0.020226	2.6765	0.0080568
Bcells (CD19+)	LGMN	0.0229148	0.00856295	2.67604	0.00806746
CD8+ naïve CD45RA+ CD27+	SLAMF7	-0.04834	0.0180649	-2.67591	0.00807052
NK dim CD56+ CD16+	BLVRB	0.0157351	0.00588137	2.67542	0.00808183
CD4+ Tcells	VWC2	-0.0503564	0.018822	-2.67539	0.00808244
CD4+ naïve CD45RA+ CD27+	REG3A	-0.0341986	0.0127868	-2.67453	0.00810259
CD8+ eff CD45RO- CD27-	IGFBP2	0.0330868	0.0123737	2.67396	0.00811587
Neutrophils	LGMN	0.0498968	0.0186607	2.67389	0.00811741
Classical mono CD14++ CD16+	EGLN1	-0.0298856	0.0111769	-2.67388	0.00811771
CD4+ eff CD45RO- CD27-	ICAM2	-0.0299999	0.0112198	-2.67382	0.00811901
Monocytes CCR6+	WISP1	-0.0278722	0.0104329	-2.67158	0.00817157
Treg CD4+ CD25high	LGALS1	0.0087397	0.00327159	2.67139	0.00817921
Treg CD4+ CD25high	PIGR	0.00808752	0.00302752	2.67133	0.00818062
Treg activation (CD25+ HLA DR+)	RBP2	0.0278378	0.0104221	2.67104	0.00818748
Bcells (CD19+)	DPY30	0.021937	0.00821628	2.66995	0.00820997
Th17 Mem Tc CCR6+ CXCR3- CCR4+	DAG1	0.0605	0.0226621	2.66966	0.00821691
NKT cells CD3+ CD56+	DKKL1	-0.0110145	0.00412602	-2.66952	0.00822021
NK cells CD3- CD56+	GP2	0.0161368	0.00604691	2.66861	0.00824169
CD4+ eff CD45RA+ CD27-	ABHD14B	-0.0176822	0.00662696	-2.66822	0.00825094
Th17 Mem Tc CCR6+ CXCR3- CCR4+	TMPRSS5	0.0475461	0.0178244	2.66747	0.00826869
Monocytes CCR4+	TNFRSF4	-0.0270975	0.0101644	-2.66593	0.00830533
CD8+ Tcells	EDAR	-0.0300169	0.0112626	-2.66519	0.00832285
Monocytes CXCR3+	S100P	-0.0219213	0.00822676	-2.66463	0.00833642
Bcells (CD19+)	CEACAM8	0.0210301	0.0078932	2.66433	0.00834358
CD8+ naïve CD45RO- CD27+	WFIKKN1	0.0501868	0.0188402	2.66381	0.0083559
CD8+ eff CD45RO- CD27-	HAVCR1	-0.031028	0.011648	-2.6638	0.00835626
NK dim CD56+ CD16+	HAGH	0.0111243	0.00417709	2.66316	0.00837161
CD8+ eff CD45RO- CD27-	NOTCH1	0.127774	0.0479788	2.66314	0.00837198
Classical mono CD14++ CD16+	MSRA	-0.0253782	0.00953009	-2.66296	0.0083764
Th17 Mem Tc CCR6+ CXCR3- CCR4+	PAPPA	-0.0406373	0.0152606	-2.66288	0.00837818
Classical mono CD14++ CD16+	IL1RN	-0.0260482	0.00978402	-2.66232	0.00839177
CD8+ naïve CD45RO- CD27+	GSAP	-0.022591	0.00848622	-2.66208	0.00839764
CD8+ Tcells	ADA2	0.0449676	0.0168957	2.66149	0.00841173
CD4+ naïve CD45RO- CD27+	FCRL6	-0.036835	0.0138409	-2.66131	0.00841599
Th17 Treg ratio	REN	-0.201963	0.0758849	-2.66144	0.00841632
NK cells CD3- CD56+	KLK13	-0.0268939	0.0101059	-2.66122	0.00841836
NK dim CD56+ CD16+	AK1	0.0128164	0.00481832	2.65993	0.00844945
Th2 Mem Tc CCR6- CXCR3- CCR4+	BGN	-0.0228434	0.00859089	-2.65903	0.00847138
NK bright CD56++ CD16-	GFRA1	0.02574	0.00968025	2.65902	0.00847143
Th17 Treg ratio	CD6	0.243966	0.0917471	2.65912	0.00847238
Classical mono CD14++ CD16+	NT5E	-0.023463	0.00882555	-2.65853	0.00848353
Th2 Mem Tc CCR6- CXCR3- CCR4+	PLXNB3	0.0610979	0.0229826	2.65844	0.00848558
Treg CD4+ CD25high	ISLR2	0.00903849	0.00340039	2.65807	0.00849786
Th2 Mem Tc CCR6- CXCR3- CCR4+	IL2RA	0.0472256	0.017769	2.65776	0.00850216
NK dim CD56+ CD16+	SH2D1A	-0.0158187	0.00595384	-2.65688	0.00852353
Classical mono CD14++ CD16+	CXCL10	-0.019624	0.00738625	-2.65683	0.00852476
Th2 Mem Tc CCR6- CXCR3- CCR4+	TCL1A	0.0214709	0.00808375	2.65606	0.00854361
Treg CD4+ CD25high	CD69	0.00386901	0.00145755	2.65446	0.00858601
Th2 Mem Tc CCR6- CXCR3- CCR4+	CLPP	0.0242986	0.00915492	2.65416	0.00859018
Th17 Mem Tc CCR6+ CXCR3- CCR4+	CCL17	0.0251084	0.00946263	2.65343	0.00860828
Th17 Mem Tc CCR6+ CXCR3- CCR4+	KAZALD1	-0.0385007	0.0145119	-2.65305	0.00861749
NK cells CD3- CD56+	APBB1IP	-0.0414963	0.0156452	-2.65234	0.00863515
CD8+ eff CD45RA+ CD27-	PARP1	-0.0498897	0.0188143	-2.65169	0.00865102
CD8+ naïve CD45RO- CD27+	FCRL2	-0.0414754	0.0156421	-2.65152	0.00865524
Lymphocytes	GH1	-0.0112076	0.00422771	-2.65098	0.00866877
CD4+ Tcells	TXNDC5	-0.0452468	0.0170697	-2.65071	0.00867535
CD4+ eff CD45RA+ CD27-	TPP1	-0.0222406	0.00839053	-2.65067	0.0086763
NK cells CD3- CD56+	HAVCR2	-0.0401643	0.0151533	-2.65053	0.00867995
Monocytes CCR4+	C19orf12	-0.0151981	0.00573503	-2.65005	0.00869169
NK cells CD3- CD56+	FGF23	-0.0229487	0.00866112	-2.64963	0.00870224
Th17 Mem Tc CCR6+ CXCR3- CCR4+	DECR1	0.030316	0.011445	2.64884	0.00872175
CD4+ naïve CD45RO- CD27+	SMPDL3A	0.0367856	0.0138903	2.64829	0.00873566
Th17 Mem Tc CCR6+ CXCR3- CCR4+	PRDX6	0.0360735	0.0136251	2.64757	0.00875345
Th17 Mem Tc CCR6+ CXCR3- CCR4+	TRIAP1	0.0521416	0.0197001	2.64677	0.00877363
CD8+ naïve CD45RO- CD27+	CCL23	-0.0469405	0.0177376	-2.64639	0.0087831
CD8+ naïve CD45RA+ CD27+	LTBP2	-0.0767127	0.0289952	-2.6457	0.00880034
Th2 Mem Tc CCR6- CXCR3- CCR4+	IRAK1	0.0441489	0.0166908	2.64511	0.00881528
Bcells (CD19+)	CST7	0.0112116	0.00423927	2.64469	0.00882567
NK dim CD56+ CD16+	CD74	-0.0239339	0.0090502	-2.64457	0.0088288
Bcells (CD19+)	ST6GAL1	0.0263576	0.00996778	2.64428	0.00883604
Treg activation (CD25+ HLA DR+)	FUT8	0.0541706	0.0204854	2.64435	0.00883758
Treg CD4+ CD25high	TNFRSF19	0.00909618	0.00344125	2.64327	0.00886482
Non classical mono CD14+ CD16+	TFF1	-0.00769062	0.00291013	-2.64271	0.00887589
Monocytes CCR4+	SPOCK1	-0.0352549	0.0133426	-2.64229	0.00888648
Non classical mono CD14+ CD16+	WFDC2	-0.0141574	0.00535879	-2.64191	0.008896
CD8+ Tcells	VWC2	0.0468017	0.0177157	2.64182	0.00889842
Treg CD4+ CD25high	GALNT2	-0.0105616	0.0039978	-2.64185	0.00890093
CD8+ naïve CD45RA+ CD27+	EDAR	0.0385234	0.0145886	2.64065	0.00892811
CD8+ eff CD45RO- CD27-	ICAM5	-0.043293	0.0163961	-2.64044	0.00893336
Treg CD4+ CD25high	ANGPT2	0.00754681	0.00285816	2.64044	0.00893669
Treg CD4+ CD25high	FABP2	0.00330146	0.00125132	2.63838	0.00898926
Treg CD4+ CD25high	CD46	0.0121689	0.00461228	2.63837	0.00898966
Intermediate mono CD14++ CD16+	TNFRSF10B	-0.0347928	0.0131902	-2.63778	0.00900122
CD8+ Tcells	CTSL	0.0560574	0.021253	2.63762	0.00900535
Non classical mono CD14+ CD16+	TFF3	-0.0154897	0.005874	-2.63699	0.00902171
Th17 Mem Tc CCR6+ CXCR3- CCR4+	SNAP29	0.0264385	0.0100303	2.63588	0.00905025
Intermediate mono CD14++ CD16+	FUT8	-0.0273536	0.0103835	-2.63433	0.00909029
Th1 Mem Tc CCR6- CXCR3+ CCR4-	NPTX1	0.0363141	0.0137851	2.6343	0.00909083
CD8+ naïve CD45RA+ CD27+	CD6	-0.0428058	0.0162499	-2.63422	0.00909297
Th2 Mem Tc CCR6- CXCR3- CCR4+	TXNRD1	0.0499211	0.0189518	2.6341	0.00909602
Th17 Mem Tc CCR6+ CXCR3- CCR4+	SCRN1	0.0327009	0.0124171	2.63354	0.0091105
Non classical mono CD14+ CD16+	ENO2	0.0126828	0.00481633	2.63329	0.00911707
Non classical mono CD14+ CD16+	VEGFD	-0.0147859	0.00561533	-2.63314	0.00912107
NK bright CD56++ CD16-	TGM2	-0.00943002	0.00358179	-2.63277	0.00913071
Intermediate mono CD14++ CD16+	GZMH	0.015429	0.00586094	2.63252	0.00913721
Th2 Mem Tc CCR6- CXCR3- CCR4+	HSPA1A	0.0390778	0.0148483	2.6318	0.00915571
CD4+ eff CD45RA+ CD27-	IQGAP2	-0.0260781	0.00991121	-2.63117	0.00917216
Monocytes CCR4+	CES1	-0.0149941	0.00569912	-2.63096	0.00917781
Th2 Mem Tc CCR6- CXCR3- CCR4+	TBCB	0.0237792	0.00903845	2.6309	0.00917927
Th2 Mem Tc CCR6- CXCR3- CCR4+	CLIP2	0.0204839	0.00778856	2.63	0.00920273
Lymphocytes	AZU1	-0.0379146	0.0144183	-2.62962	0.00921268
Neutrophils	FABP2	0.020265	0.00770791	2.62911	0.00922595
Treg activation (CD25+ HLA DR+)	LRRN1	-0.0534959	0.0203489	-2.62893	0.00923421
NK cells CD3- CD56+	ADAM8	-0.0475449	0.0180876	-2.6286	0.00923951
NKT cells CD3+ CD56+	HGS	-0.0169027	0.00643036	-2.62857	0.00924017
Neutrophils	ERP44	-0.0817512	0.0311038	-2.62833	0.00924649
Lymphocytes	KLK4	-0.0312417	0.0118872	-2.62818	0.00925042
Classical mono CD14++ CD16+	PBLD	-0.0249019	0.00947646	-2.62777	0.00926132
CD4+ eff CD45RA+ CD27-	AIFM1	-0.014926	0.00568037	-2.62764	0.00926465
NK bright CD56++ CD16-	LILRB1	0.0257511	0.0098003	2.62758	0.00926619
Lymphocytes	ERP44	0.0895277	0.034087	2.62645	0.00929604
Th17 Mem Tc CCR6+ CXCR3- CCR4+	CD63	0.0433361	0.0165048	2.62566	0.00931681
Th17 Mem Tc CCR6+ CXCR3- CCR4+	ENO1	0.0299989	0.0114294	2.62471	0.00934191
CD8+ Tcells	TXNDC5	0.0421541	0.0160649	2.62398	0.00936138
Intermediate mono CD14++ CD16+	CDH2	-0.0250694	0.00955432	-2.62388	0.009364
Bcells (CD19+)	ANGPTL4	0.0196669	0.00749549	2.62383	0.00936529
Treg CD4+ CD25high	RUVBL1	0.00338658	0.00129064	2.62395	0.00936548
CD8+ Tcells	IL18BP	0.0623416	0.0237664	2.6231	0.00938481
CD4+ cell proliferation (Ki67+)	TNFSF13B	0.0415688	0.0158524	2.62224	0.00941106
Intermediate mono CD14++ CD16+	SPINK1	-0.0254365	0.00970245	-2.62166	0.00942315
CD4+ cell proliferation (Ki67+)	NTproBNP	0.011404	0.0043522	2.62029	0.00946316
NKT cells CD3+ CD56+	SERPINA9	-0.0106517	0.00406669	-2.61926	0.00948751
Th2 Mem Tc CCR6- CXCR3- CCR4+	MANF	0.0183383	0.00700149	2.61921	0.00948891
Th17 Mem Tc CCR6+ CXCR3- CCR4+	TXNRD1	0.0509295	0.0194489	2.61863	0.00950443
CD4+ naïve CD45RA+ CD27+	LTA	0.0721195	0.0275447	2.61827	0.00951416
Th17 Mem Tc CCR6+ CXCR3- CCR4+	STX8	0.0510657	0.0195064	2.6179	0.00952407
Th2 Mem Tc CCR6- CXCR3- CCR4+	FADD	0.0340508	0.013007	2.61788	0.00952462
NKT cells CD3+ CD56+	RRM2B	-0.0208879	0.00798078	-2.61727	0.00954103
Monocytes CCR4+	LILRB1	-0.038523	0.0147202	-2.61701	0.00954796
CD4+ eff CD45RA+ CD27-	CREG1	-0.0280337	0.0107164	-2.61597	0.0095763
Th17 Treg ratio	SFTPA2	-0.224822	0.0859716	-2.61508	0.00960388
CD8+ eff CD45RA+ CD27-	GSTA1	-0.0226209	0.00865094	-2.61485	0.00960665
Bcells (CD19+)	CSTB	0.0238516	0.00912388	2.6142	0.00962432
NK bright CD56++ CD16-	BLVRB	-0.0144422	0.00552686	-2.6131	0.00965423
CD8+ eff CD45RO- CD27-	CD207	-0.0567756	0.0217325	-2.61248	0.00967124
Non classical mono CD14+ CD16+	SCGB3A2	-0.00746741	0.00285894	-2.61195	0.00968573
Treg Effector (CD45RA-)	AGER	-0.0570573	0.0218453	-2.61188	0.00969114
Treg CD4+ CD25high	PAG1	0.00752245	0.0028808	2.61124	0.0097088
Treg CD4+ CD25high	FABP5	0.00575917	0.0022056	2.61115	0.00971104
NK bright CD56++ CD16-	CD274	0.0216708	0.00830217	2.61025	0.00973224
Treg CD4+ CD25high	MAP2K6	0.00382434	0.00146514	2.61023	0.00973646
Th17 Treg ratio	CD59	-0.652685	0.250052	-2.6102	0.00973726
Th17 Treg ratio	CEACAM1	-0.635734	0.243571	-2.61006	0.00974119
CD8+ naïve CD45RO- CD27+	SH2D1A	-0.0425846	0.016317	-2.60982	0.00974408
CD8+ naïve CD45RA+ CD27+	ITGB2	-0.0804113	0.0308162	-2.60938	0.00975629
Non classical mono CD14+ CD16+	ALPP	-0.00434682	0.00166604	-2.60908	0.00976462
Th2 Mem Tc CCR6- CXCR3- CCR4+	OLR1	0.040036	0.0153454	2.609	0.00976685
Th17 Mem Tc CCR6+ CXCR3- CCR4+	AXIN1	0.0290381	0.0111304	2.6089	0.00976954
Treg CD4+ CD25high	NEFL	0.00643639	0.00246718	2.6088	0.0097757
Non classical mono CD14+ CD16+	CLEC7A	-0.0137624	0.00527592	-2.60853	0.00977988
Th17 Mem Tc CCR6+ CXCR3- CCR4+	SERPINB1	0.0492035	0.0188653	2.60814	0.00979048
Intermediate mono CD14++ CD16+	APOH	-0.0321482	0.0123266	-2.60805	0.00979313
NK cells CD3- CD56+	MAD1L1	-0.0345569	0.0132515	-2.60776	0.00980093
Th2 Mem Tc CCR6- CXCR3- CCR4+	YES1	0.0295279	0.0113251	2.60729	0.00981403
Th17 Mem Tc CCR6+ CXCR3- CCR4+	APLP1	-0.0369545	0.0141749	-2.60704	0.0098209
Monocytes CD14+	EPS8L2	-0.0128164	0.00491747	-2.60631	0.00984126
Bcells (CD19+)	PTPN1	0.0143099	0.00549132	2.60592	0.00985205
CD8+ naïve CD45RA+ CD27+	SLAMF1	-0.0549312	0.0210814	-2.60567	0.00985897
NK bright CD56++ CD16-	TDGF1	-0.00384949	0.00147747	-2.60546	0.00986485
Th2 Mem Tc CCR6- CXCR3- CCR4+	MAP4K5	0.0283393	0.0108786	2.60505	0.0098762
Classical mono CD14++ CD16+	MVK	-0.0186123	0.00714583	-2.60464	0.00988782
Th17 Treg ratio	EDIL3	-0.334938	0.128696	-2.60256	0.00994941
Treg CD4+ CD25high	CC2D1A	0.00518002	0.00199056	2.60229	0.00995686
Bcells (CD19+)	LGALS9	0.0252215	0.00969448	2.60163	0.00997192
Th2 Mem Tc CCR6- CXCR3- CCR4+	NSFL1C	0.0329846	0.0126799	2.60132	0.00998067
CD4+ eff CD45RA+ CD27-	ADH4	-0.013876	0.0053396	-2.5987	0.0100545
CD8+ eff CD45RO- CD27-	EPHA1	-0.0678335	0.0261124	-2.59775	0.0100816
CD4+ eff CD45RA+ CD27-	FCRL1	-0.0235897	0.00908097	-2.5977	0.0100829
CD8+ Tcells	ITIH3	0.0488847	0.0188232	2.59704	0.0101016
NK cells CD3- CD56+	IL1RN	-0.0257499	0.0099191	-2.596	0.0101315
Lymphocytes	PBLD	0.0380502	0.0146588	2.59574	0.0101389
Neutrophils	FGR	0.052489	0.0202254	2.5952	0.0101542
CD8+ naïve CD45RO- CD27+	PODXL2	-0.0710721	0.0273873	-2.59508	0.0101577
Intermediate mono CD14++ CD16+	EFNA1	-0.0460032	0.0177271	-2.59507	0.0101577
CD4+ naïve CD45RA+ CD27+	MDK	-0.0740266	0.0285293	-2.59476	0.0101667
CD4+ naïve CD45RA+ CD27+	ANGPTL7	0.0720528	0.0277809	2.59361	0.0101998
CD4+ Tcells	TNF	-0.0547331	0.021108	-2.59301	0.010217
Th2 Mem Tc CCR6- CXCR3- CCR4+	CLC	0.0375346	0.0144787	2.5924	0.0102344
CD4+ Tcells	LILRA2	-0.0569485	0.0219714	-2.59194	0.0102478
CD8+ naïve CD45RO- CD27+	PSIP1	0.0427103	0.0164794	2.59174	0.0102534
Bcells (CD19+)	MZB1	0.0144706	0.00558386	2.59151	0.0102601
Treg CD4+ CD25high	TREM2	0.00514851	0.00198668	2.59151	0.0102635
Bcells (CD19+)	TREM2	0.0145429	0.00561207	2.59135	0.0102646
NK CD56+ CD16-	INPP1	-0.0213871	0.00825367	-2.59123	0.0102682
Treg CD4+ CD25high	LRRC25	0.0071658	0.00276575	2.5909	0.0102812
NK bright CD56++ CD16-	UMOD	-0.0134733	0.00520054	-2.59075	0.010282
Th17 Mem Tc CCR6+ CXCR3- CCR4+	CDC27	0.0731681	0.0282525	2.58979	0.0103097
Classical mono CD14++ CD16+	MAP2K6	-0.0165403	0.00638784	-2.58934	0.0103227
Neutrophils	MNDA	0.0247768	0.00956878	2.58933	0.0103229
Monocytes CCR4+	FGF5	-0.0273344	0.0105583	-2.5889	0.0103355
Treg CD4+ CD25high	TNFSF13B	0.0100956	0.00389981	2.58875	0.0103435
Th17 Mem Tc CCR6+ CXCR3- CCR4+	XPNPEP2	0.0201975	0.00780409	2.58806	0.0103599
Treg CD4+ CD25high	CSTB	0.00836402	0.00323182	2.58802	0.0103648
NK cells CD3- CD56+	PRDX5	-0.0202673	0.00783414	-2.58705	0.0103894
Bcells (CD19+)	ATOX1	0.0155294	0.00600333	2.5868	0.0103968
Bcells (CD19+)	PON2	0.0242753	0.00938515	2.58657	0.0104035
CD4+ cell proliferation (Ki67+)	FST	-0.0275913	0.0106681	-2.58635	0.0104135
Th17 Treg ratio	FAM3B	-0.370373	0.143224	-2.58597	0.0104245
Intermediate mono CD14++ CD16+	SCGB3A2	-0.0137885	0.00533284	-2.58558	0.0104324
Neutrophils	REG4	0.0362597	0.0140308	2.58428	0.0104702
CD4+ Tcells	GCNT1	-0.057172	0.0221248	-2.58407	0.0104766
Neutrophils	LTBR	0.0615542	0.0238247	2.58363	0.0104896
Bcells (CD19+)	TNFRSF8	0.017192	0.00665554	2.58312	0.0105046
Th2 Mem Tc CCR6- CXCR3- CCR4+	RWDD1	0.0350083	0.013553	2.58307	0.010506
Intermediate mono CD14++ CD16+	LTA4H	-0.0223012	0.00863773	-2.58183	0.0105426
Th17 Mem Tc CCR6+ CXCR3- CCR4+	TNFRSF6B	0.0342577	0.0132701	2.58158	0.0105499
NKT cells CD3+ CD56+	LCN2	0.0261851	0.0101447	2.58116	0.0105624
Th17 Mem Tc CCR6+ CXCR3- CCR4+	PDCD5	0.0437528	0.0169537	2.58073	0.0105752
Monocytes CCR4+	SETMAR	-0.0341201	0.0132215	-2.58066	0.0105772
NK cells CD3- CD56+	LTBR	-0.0441386	0.017105	-2.58045	0.0105834
Monocytes CCR6+	LPO	-0.0132233	0.00512522	-2.58004	0.0105955
Intermediate mono CD14++ CD16+	FCGR2A	0.0175725	0.00681109	2.57998	0.0105972
Non classical mono CD14+ CD16+	NFASC	0.0197875	0.00766973	2.57995	0.0105981
Classical mono CD14++ CD16+	METAP2	-0.0246341	0.00955179	-2.579	0.0106264
CD4+ eff CD45RA+ CD27-	COMT	-0.0191339	0.00741932	-2.57893	0.0106285
Classical mono CD14++ CD16+	CD6	-0.0219948	0.0085338	-2.57737	0.0106751
Non classical mono CD14+ CD16+	LGALS7_LGALS7B	-0.0132748	0.00515076	-2.57725	0.0106785
CD4+ cell proliferation (Ki67+)	LILRB1	0.0429132	0.0166507	2.57727	0.0106818
Treg CD4+ CD25high	REN	0.00417317	0.00161943	2.57694	0.0106917
CD8+ naïve CD45RA+ CD27+	PSIP1	0.0506094	0.0196439	2.57635	0.0107056
Treg Effector (CD45RA-)	SUSD1	0.045969	0.0178461	2.57586	0.0107239
Classical mono CD14++ CD16+	CHMP1A	-0.0207309	0.00805267	-2.57442	0.0107636
NK dim CD56+ CD16+	CD79B	-0.0166546	0.00646969	-2.57424	0.0107688
Lymphocytes	MNDA	-0.0269986	0.0104882	-2.57418	0.0107708
CD4+ eff CD45RA+ CD27-	SIAE	-0.0312131	0.0121258	-2.57412	0.0107726
Monocytes CCR4+	RBKS	-0.0193914	0.00753396	-2.57387	0.0107801
Neutrophils	PBLD	-0.0344273	0.01338	-2.57304	0.0108051
Non classical mono CD14+ CD16+	PTX3	-0.0125017	0.00485903	-2.57287	0.0108101
CD8+ Tcells	CD8A	0.0296148	0.0115109	2.57276	0.0108136
Th1 Mem Tc CCR6- CXCR3+ CCR4-	ING1	-0.0556522	0.021633	-2.57257	0.0108194
NK cells CD3- CD56+	TNF	-0.0351736	0.0136733	-2.57243	0.0108235
CD4+ eff CD45RA+ CD27-	MAD1L1	-0.0302652	0.0117656	-2.57235	0.010826
Th17 Treg ratio	CD70	-0.297435	0.115627	-2.57236	0.0108293
Intermediate mono CD14++ CD16+	PLXDC1	0.0276918	0.0107724	2.57063	0.010878
Bcells (CD19+)	OLR1	0.0167292	0.00650803	2.57055	0.0108805
Intermediate mono CD14++ CD16+	CNDP1	0.0194426	0.00756413	2.57037	0.0108861
Th17 Mem Tc CCR6+ CXCR3- CCR4+	SULT1A1	0.0183797	0.00715074	2.57032	0.0108875
CD8+ eff CD45RO- CD27-	ADA2	0.0489728	0.0190568	2.56984	0.0109022
CD8+ eff CD45RO- CD27-	HYOU1	0.0906665	0.0352917	2.56906	0.0109259
CD8+ eff CD45RA+ CD27-	CCL23	0.0493307	0.0192065	2.56844	0.0109449
NK bright CD56++ CD16-	THPO	-0.0227043	0.00884024	-2.56829	0.0109492
CD4+ naïve CD45RA+ CD27+	RETN	-0.0562718	0.0219127	-2.568	0.0109581
CD4+ Tcells	CD74	-0.0623322	0.0242727	-2.568	0.0109582
Treg CD4+ CD25high	VWC2	0.00710754	0.00276783	2.56791	0.0109648
Th2 Mem Tc CCR6- CXCR3- CCR4+	TREM2	0.0340032	0.0132431	2.56763	0.0109696
Intermediate mono CD14++ CD16+	PLAUR	-0.0342803	0.0133517	-2.56749	0.0109738
CD4+ cell proliferation (Ki67+)	IGSF3	-0.0310479	0.0120928	-2.56747	0.0109782
Th2 Mem Tc CCR6- CXCR3- CCR4+	HARS	0.0333228	0.0129872	2.56582	0.011025
Lymphocytes	FABP2	-0.0216906	0.00845369	-2.56581	0.0110254
Treg Effector (CD45RA-)	EIF5A	0.079551	0.0310076	2.56553	0.0110376
CD4+ eff CD45RO- CD27-	TPP1	-0.0181664	0.00708138	-2.56538	0.0110386
Lymphocytes	SKAP1	0.0394594	0.0153839	2.56498	0.011051
Treg activation (CD25+ HLA DR+)	CCL11	0.0645637	0.0251719	2.56491	0.0110568
Th17 Mem Tc CCR6+ CXCR3- CCR4+	KYAT1	0.0379774	0.0148088	2.56451	0.0110654
Neutrophils	SKAP1	-0.0359932	0.0140381	-2.56396	0.0110824
CD8+ naïve CD45RA+ CD27+	TXNDC15	-0.0854196	0.033327	-2.56307	0.0111099
CD4+ eff CD45RO- CD27-	BAX	-0.0162508	0.00634041	-2.56306	0.0111104
CD8+ naïve CD45RO- CD27+	NPPC	0.0384337	0.0149991	2.56239	0.0111309
NK bright CD56++ CD16-	MSR1	0.0108857	0.00424849	2.56226	0.0111351
Monocytes CCR4+	WFIKKN1	-0.0248806	0.00971253	-2.5617	0.0111525
Lymphocytes	REG4	-0.0393972	0.0153805	-2.5615	0.0111587
Monocytes CXCR3+	CLEC4C	-0.0170923	0.00667336	-2.56127	0.0111659
Bcells (CD19+)	FUT3_FUT5	0.0169391	0.00661478	2.56079	0.0111806
Non classical mono CD14+ CD16+	EPHB6	-0.0185452	0.00724245	-2.56063	0.0111857
CD4+ Tcells	EFEMP1	-0.0626736	0.0244764	-2.56057	0.0111875
NKT cells CD3+ CD56+	BAIAP2	-0.0141766	0.00553792	-2.55991	0.0112082
CD4+ eff CD45RA+ CD27-	FABP4	-0.0203788	0.00796153	-2.55966	0.0112159
Bcells (CD19+)	GAL	-0.0120248	0.0046983	-2.55939	0.0112244
Th17 Mem Tc CCR6+ CXCR3- CCR4+	MMP8	0.0325325	0.0127114	2.55931	0.011227
CD8+ Tcells	CD300C	0.0515441	0.0201417	2.55908	0.011234
Th2 Mem Tc CCR6- CXCR3- CCR4+	STIP1	0.0385769	0.0150768	2.55869	0.0112464
Monocytes CCR4+	L1CAM	-0.0343953	0.0134432	-2.55857	0.0112501
NK dim CD56+ CD16+	ICAM2	-0.0221425	0.00865462	-2.55845	0.0112537
CD8+ eff CD45RA+ CD27-	IQGAP2	-0.0488264	0.0190864	-2.55817	0.0112624
CD8+ eff CD45RA+ CD27-	MVK	-0.0316328	0.0123666	-2.55792	0.0112703
Th1 Mem Tc CCR6- CXCR3+ CCR4-	GGT5	-0.0779804	0.0304885	-2.5577	0.0112773
Neutrophils	TNFRSF13B	0.0507454	0.0198426	2.55739	0.0112869
NK cells CD3- CD56+	TNFSF14	-0.033338	0.0130393	-2.55672	0.011308
Bcells (CD19+)	RNASET2	0.0285764	0.011178	2.55648	0.0113156
NK CD56+ CD16-	AK1	-0.0122922	0.00480928	-2.55593	0.0113328
Bcells (CD19+)	FABP6	0.0119569	0.00467875	2.55559	0.0113438
Classical mono CD14++ CD16+	NFASC	-0.0416009	0.0162793	-2.55545	0.0113482
CD8+ eff CD45RO- CD27-	EBI3_IL27	0.0706142	0.0276347	2.55527	0.0113537
CD4+ cell proliferation (Ki67+)	NPTX1	0.0223222	0.00873658	2.55503	0.0113652
Th2 Mem Tc CCR6- CXCR3- CCR4+	WWP2	0.0496084	0.0194174	2.55484	0.0113672
CD8+ eff CD45RA+ CD27-	TRAF2	-0.0362952	0.0142067	-2.55479	0.011369
CD4+ naïve CD45RO- CD27+	PM20D1	0.0127414	0.00498777	2.55453	0.0113771
Monocytes CXCR3+	VCAN	-0.0298826	0.0117012	-2.5538	0.0114003
Non classical mono CD14+ CD16+	SORD	0.00678779	0.00265827	2.55346	0.0114111
CD4+ eff CD45RO- CD27-	DBI	-0.019684	0.00770941	-2.55324	0.0114181
NK cells CD3- CD56+	IGSF8	-0.0430705	0.0168693	-2.55319	0.0114197
Th17 Mem Tc CCR6+ CXCR3- CCR4+	MED18	0.0429249	0.0168134	2.55302	0.011425
Monocytes CD14+	PTS	-0.00666433	0.00261115	-2.55226	0.0114493
NK bright CD56++ CD16-	LAIR1	0.0177101	0.00694042	2.55174	0.0114658
CD8+ Tcells	DEFA1_DEFA1B	0.043957	0.017236	2.55031	0.0115113
Th17 Mem Tc CCR6+ CXCR3- CCR4+	PDGFA	0.0286905	0.0112571	2.54865	0.0115645
Bcells (CD19+)	SERPINA9	0.00957386	0.00375664	2.54852	0.0115688
Th17 Mem Tc CCR6+ CXCR3- CCR4+	LAP3	0.0326588	0.0128173	2.54803	0.0115843
CD8+ naïve CD45RA+ CD27+	ITIH3	-0.0621348	0.0243894	-2.54761	0.0115979
Classical mono CD14++ CD16+	DCTN2	-0.0194055	0.00761887	-2.54703	0.0116165
Th17 Treg ratio	ISLR2	-0.406789	0.159736	-2.54664	0.011633
CD8+ Tcells	SH2D1A	0.0382558	0.0150297	2.54534	0.0116712
NKT cells CD3+ CD56+	OMG	-0.0130518	0.00512918	-2.54461	0.0116947
Treg Effector (CD45RA-)	DCBLD2	-0.0674839	0.0265212	-2.54453	0.0117013
Bcells (CD19+)	CD302	0.0240449	0.00945396	2.54337	0.011735
Non classical mono CD14+ CD16+	AMBP	-0.027309	0.0107373	-2.54337	0.0117351
Th1 Mem Tc CCR6- CXCR3+ CCR4-	COL18A1	0.0695618	0.0273516	2.54325	0.0117391
Monocytes CCR4+	MVK	-0.0149718	0.00588692	-2.54324	0.0117394
CD8+ Tcells	EBAG9	0.0259512	0.0102046	2.54308	0.0117445
Monocytes CXCR3+	HSD11B1	0.0180916	0.00711423	2.54301	0.0117467
CD4+ eff CD45RO- CD27-	LEPR	-0.0298011	0.011721	-2.54254	0.011762
Neutrophils	OMG	-0.0262294	0.0103164	-2.5425	0.0117633
Monocytes CCR4+	CLEC4C	-0.0217381	0.00855089	-2.5422	0.0117731
Lymphocytes	TFRC	-0.0474945	0.0186829	-2.54214	0.0117751
Intermediate mono CD14++ CD16+	CXCL9	0.0157984	0.00621664	2.54131	0.0118023
Monocytes CD14+	SEMA4D	0.0174379	0.00686283	2.54093	0.0118147
Monocytes CCR4+	SMAD5	-0.0301743	0.0118756	-2.54086	0.0118169
Th2 Mem Tc CCR6- CXCR3- CCR4+	METAP2	0.037086	0.0145964	2.54077	0.0118198
Bcells (CD19+)	ICAM1	0.0267555	0.0105319	2.54042	0.0118313
NK cells CD3- CD56+	IPCEF1	-0.0178271	0.00701742	-2.54041	0.0118316
NK bright CD56++ CD16-	MAD1L1	0.0182288	0.0071768	2.53996	0.0118463
CD8+ Tcells	SPRY2	0.0289688	0.0114056	2.53988	0.0118492
CD4+ Tcells	CD6	-0.0339116	0.0133543	-2.53938	0.0118654
NK bright CD56++ CD16-	LAIR2	0.00651757	0.00256687	2.53911	0.0118743
Th17 Mem Tc CCR6+ CXCR3- CCR4+	HEXIM1	0.0304432	0.0119933	2.53835	0.0118992
Treg CD4+ CD25high	ST6GAL1	0.00899492	0.00354381	2.53821	0.0119078
CD8+ Tcells	EFNA1	0.0753783	0.0297058	2.53749	0.0119275
Bcells (CD19+)	TSLP	0.0166054	0.00654574	2.53682	0.0119496
Treg CD4+ CD25high	REG1A	0.00505457	0.0019929	2.53628	0.0119714
CD4+ eff CD45RA+ CD27-	GLB1	-0.028188	0.0111161	-2.53578	0.011984
Th17 Mem Tc CCR6+ CXCR3- CCR4+	CCL28	0.0404952	0.0159733	2.53519	0.0120038
CD8+ naïve CD45RA+ CD27+	CFC1	0.0589671	0.0232624	2.53487	0.0120144
Th17 Mem Tc CCR6+ CXCR3- CCR4+	PLPBP	0.0333623	0.0131675	2.53368	0.0120538
Th17 Mem Tc CCR6+ CXCR3- CCR4+	FLT3	0.0463332	0.0182896	2.53331	0.0120661
Th2 Mem Tc CCR6- CXCR3- CCR4+	MSRA	0.036934	0.0145801	2.53319	0.0120703
Th2 Mem Tc CCR6- CXCR3- CCR4+	DARS	0.0323933	0.0127944	2.53182	0.0121159
Th17 Mem Tc CCR6+ CXCR3- CCR4+	PPP1R9B	0.0261092	0.0103175	2.53057	0.0121578
Th17 Mem Tc CCR6+ CXCR3- CCR4+	AARSD1	0.0387418	0.0153101	2.53047	0.0121611
Bcells (CD19+)	SIGLEC5	0.00788492	0.00311654	2.53002	0.0121763
Neutrophils	TACSTD2	-0.0543423	0.0214799	-2.52992	0.0121797
CD8+ eff CD45RO- CD27-	PSPN	-0.0225946	0.00893152	-2.52976	0.0121849
Monocytes CCR4+	SCGB3A2	0.0126457	0.00499892	2.52968	0.0121879
Monocytes CCR6+	TNFRSF11B	-0.0249373	0.0098595	-2.52927	0.0122017
Non classical mono CD14+ CD16+	FASLG	0.0139017	0.00549647	2.52921	0.0122036
NK bright CD56++ CD16-	CD79B	0.0153651	0.00607836	2.52783	0.0122501
Th17 Treg ratio	PDCD6	-0.202724	0.0802011	-2.5277	0.0122585
Th17 Mem Tc CCR6+ CXCR3- CCR4+	LAT2	0.0346449	0.013708	2.52735	0.0122662
CD4+ Tcells	DEFA1_DEFA1B	-0.0463072	0.0183255	-2.52693	0.0122804
NK cells CD3- CD56+	POLR2F	-0.0405957	0.0160699	-2.5262	0.0123053
CD4+ eff CD45RA+ CD27-	RRM2	-0.0214076	0.00847733	-2.52528	0.0123367
CD8+ naïve CD45RA+ CD27+	S100P	0.0616857	0.0244385	2.52412	0.0123762
Th17 Mem Tc CCR6+ CXCR3- CCR4+	CDKN2D	0.023466	0.00929916	2.52345	0.0123987
CD8+ eff CD45RO- CD27-	TXNDC15	0.0731798	0.0290097	2.5226	0.0124279
CD4+ naïve CD45RO- CD27+	SKAP1	0.0478499	0.0189731	2.52198	0.0124491
Th17 Mem Tc CCR6+ CXCR3- CCR4+	IRAK4	0.0254385	0.0100891	2.52138	0.0124699
Classical mono CD14++ CD16+	CCL5	-0.0134972	0.00535339	-2.52124	0.0124744
NKT cells CD3+ CD56+	ACE2	-0.013246	0.00525387	-2.5212	0.0124761
CD8+ eff CD45RA+ CD27-	IL15	-0.0791624	0.0314	-2.5211	0.0124794
Th17 Mem Tc CCR6+ CXCR3- CCR4+	FST	0.0454643	0.0180369	2.52063	0.0124956
Lymphocytes	VSTM1	-0.0375743	0.0149068	-2.52062	0.0124959
Lymphocytes	FOLR3	-0.0117971	0.00468164	-2.51987	0.0125217
CD4+ cell proliferation (Ki67+)	PLAUR	0.0356897	0.0141631	2.51991	0.0125244
CD4+ eff CD45RA+ CD27-	C19orf12	-0.0158012	0.00627319	-2.51884	0.0125573
Th17 Mem Tc CCR6+ CXCR3- CCR4+	CXCL11	0.0259632	0.0103078	2.5188	0.0125586
Th2 Mem Tc CCR6- CXCR3- CCR4+	CCL13	0.0389751	0.0154766	2.51832	0.012575
Treg CD4+ CD25high	CD70	0.00621136	0.00246655	2.51823	0.0125822
Bcells (CD19+)	CASP1	0.0203988	0.00810089	2.5181	0.0125828
NK cells CD3- CD56+	MARCO	-0.0471251	0.0187158	-2.51793	0.0125886
CD8+ naïve CD45RO- CD27+	CD163	-0.0440124	0.0174808	-2.51775	0.0125948
Treg CD4+ CD25high	CRIP2	0.00794047	0.00315403	2.51756	0.0126055
CD8+ Tcells	TNFSF13B	0.0628987	0.0249905	2.5169	0.0126243
NK CD56+ CD16-	TGM2	-0.0095831	0.00380794	-2.51661	0.0126345
CD8+ eff CD45RO- CD27-	CXCL9	0.0295065	0.0117316	2.51513	0.0126859
Intermediate mono CD14++ CD16+	CXCL17	-0.0148775	0.00591538	-2.51506	0.0126884
NK bright CD56++ CD16-	EPO	0.00886835	0.00352662	2.51469	0.0127013
Th17 Mem Tc CCR6+ CXCR3- CCR4+	WNT9A	-0.0605043	0.024067	-2.514	0.0127255
Th2 Mem Tc CCR6- CXCR3- CCR4+	SIRT2	0.028015	0.0111464	2.51336	0.0127476
Treg Effector (CD45RA-)	OSM	0.0301523	0.0119965	2.51343	0.0127493
CD8+ naïve CD45RO- CD27+	ADGRE2	-0.0598845	0.023828	-2.51319	0.0127536
CD8+ eff CD45RA+ CD27-	PODXL	-0.10471	0.0416642	-2.51318	0.0127541
Intermediate mono CD14++ CD16+	SLAMF7	0.0209801	0.00834814	2.51315	0.0127552
Th2 Mem Tc CCR6- CXCR3- CCR4+	KIR3DL1	0.0147688	0.00587699	2.51299	0.0127607
CD8+ eff CD45RA+ CD27-	RBKS	-0.0398088	0.0158413	-2.51298	0.012761
CD4+ Tcells	CD27	-0.0462201	0.0183943	-2.51274	0.0127693
Th17 Treg ratio	IGFBP3	0.364306	0.144988	2.51267	0.0127761
NK cells CD3- CD56+	CCL4	-0.0252885	0.0100668	-2.51207	0.012793
Th2 Mem Tc CCR6- CXCR3- CCR4+	ANXA3	0.0320127	0.0127436	2.51205	0.0127936
NK cells CD3- CD56+	CD300LF	-0.0263396	0.0104862	-2.51183	0.0128014
Monocytes CCR4+	SEMA7A	-0.0350047	0.0139394	-2.51121	0.0128234
Th2 Mem Tc CCR6- CXCR3- CCR4+	COMT	0.0316807	0.0126165	2.51106	0.0128285
Bcells (CD19+)	GP6	0.0124768	0.00496959	2.51063	0.0128438
Monocytes CCR4+	CD70	-0.0222625	0.00886868	-2.51024	0.0128574
CD4+ eff CD45RA+ CD27-	LEPR	-0.0349127	0.0139083	-2.5102	0.0128587
Monocytes CCR4+	DRAXIN	-0.0187937	0.00748733	-2.51007	0.0128635
Bcells (CD19+)	CD74	0.0252375	0.0100548	2.51001	0.0128655
CD4+ naïve CD45RO- CD27+	DEFA1_DEFA1B	-0.0560608	0.0223351	-2.50999	0.0128663
Monocytes CCR4+	ASAH2	-0.0197335	0.00786206	-2.50997	0.0128671
CD8+ eff CD45RA+ CD27-	SFTPA2	-0.0347246	0.0138358	-2.50977	0.012874
Bcells (CD19+)	DLL1	0.026809	0.010682	2.50972	0.0128756
Monocytes CCR4+	ALDH1A1	-0.0162622	0.00647985	-2.50966	0.012878
Th2 Mem Tc CCR6- CXCR3- CCR4+	FST	0.0441225	0.0175818	2.50956	0.0128815
CD4+ naïve CD45RO- CD27+	WFIKKN1	0.0564682	0.0225021	2.50946	0.012885
Neutrophils	SDC1	0.040638	0.0162004	2.50846	0.0129203
Monocytes CCR4+	PRCP	-0.0345389	0.0137692	-2.50841	0.0129221
Classical mono CD14++ CD16+	FCGR3B	-0.0291571	0.0116264	-2.50784	0.0129424
Lymphocytes	IL32	0.0424816	0.0169413	2.50758	0.0129515
Neutrophils	SORD	-0.0199673	0.00796303	-2.5075	0.0129543
Non classical mono CD14+ CD16+	NELL1	0.014118	0.00563056	2.50739	0.0129582
CD4+ Tcells	SPRY2	-0.0304055	0.0121279	-2.50707	0.0129698
CD8+ eff CD45RO- CD27-	FCGR3B	0.0483237	0.0192751	2.50705	0.0129703
Th17 Mem Tc CCR6+ CXCR3- CCR4+	LBP	0.0337804	0.0134774	2.50645	0.0129917
Lymphocytes	SDC1	-0.0444949	0.0177542	-2.50616	0.0130021
CD4+ naïve CD45RA+ CD27+	CXCL14	-0.0357455	0.0142636	-2.50607	0.0130054
CD8+ Tcells	TNF	0.0498096	0.0198802	2.50549	0.0130259
CD4+ naïve CD45RA+ CD27+	DEFA1_DEFA1B	-0.0628996	0.0251054	-2.50542	0.0130283
Th1 Mem Tc CCR6- CXCR3+ CCR4-	SIT1	0.0451571	0.0180293	2.50466	0.0130557
Monocytes CCR4+	GFRA3	-0.0347199	0.0138642	-2.50429	0.0130689
Classical mono CD14++ CD16+	C1QA	0.0489611	0.0195527	2.50406	0.0130771
NK bright CD56++ CD16-	AHSP	-0.00920541	0.00367677	-2.50367	0.013091
Non classical mono CD14+ CD16+	PLAUR	-0.0179399	0.00716584	-2.50353	0.013096
Th17 Mem Tc CCR6+ CXCR3- CCR4+	GSTP1	0.0356674	0.0142568	2.50178	0.013159
Intermediate mono CD14++ CD16+	RETN	-0.0225016	0.00899636	-2.50119	0.0131802
CD8+ naïve CD45RO- CD27+	FCRL3	-0.0338577	0.0135384	-2.50086	0.0131921
Treg CD4+ CD25high	CST7	0.00375605	0.00150188	2.50089	0.013195
CD8+ Tcells	CCL26	-0.0324478	0.0129753	-2.50073	0.0131969
Th1 Mem Tc CCR6- CXCR3+ CCR4-	ITGB7	-0.0400279	0.0160102	-2.50014	0.013218
CD4+ eff CD45RA+ CD27-	HEXIM1	-0.0172077	0.00688293	-2.50005	0.0132214
Lymphocytes	IL2RA	-0.045053	0.0180235	-2.49968	0.0132348
Classical mono CD14++ CD16+	CTSD	-0.0426618	0.0170793	-2.49787	0.0133004
Monocytes CXCR3+	AMBP	-0.0365882	0.0146488	-2.4977	0.0133067
CD8+ naïve CD45RA+ CD27+	CD207	0.0624743	0.0250148	2.49749	0.0133142
Treg CD4+ CD25high	KIRREL2	0.00814738	0.00326274	2.4971	0.0133327
Th17 Mem Tc CCR6+ CXCR3- CCR4+	OSM	0.025232	0.0101062	2.49668	0.0133438
CD8+ eff CD45RO- CD27-	KRT18	-0.0248342	0.00994909	-2.49612	0.013364
Th2 Mem Tc CCR6- CXCR3- CCR4+	NUDC	0.038925	0.0155959	2.49585	0.0133741
Neutrophils	IL2RA	0.0410484	0.0164473	2.49575	0.0133778
CD8+ naïve CD45RA+ CD27+	CXCL11	-0.0312864	0.012537	-2.49552	0.013386
NKT cells CD3+ CD56+	PON2	-0.0254004	0.0101802	-2.49508	0.0134022
Classical mono CD14++ CD16+	CXCL3	-0.0141128	0.00565675	-2.49486	0.0134102
NK dim CD56+ CD16+	ANGPT2	-0.018177	0.00728634	-2.49468	0.013417
CD8+ eff CD45RA+ CD27-	NCAM2	-0.0696166	0.0279105	-2.49428	0.0134315
NK cells CD3- CD56+	ITGA11	0.0330891	0.0132674	2.49401	0.0134413
Treg activation (CD25+ HLA DR+)	TREML2	-0.0594234	0.0238263	-2.49402	0.0134451
Th2 Mem Tc CCR6- CXCR3- CCR4+	LACTB2	0.0396345	0.0158925	2.49391	0.0134453
Lymphocytes	DPT	0.0625017	0.0250633	2.49375	0.0134508
Treg Effector (CD45RA-)	CDH3	-0.0617857	0.0247754	-2.49383	0.013452
Treg CD4+ CD25high	AMBP	0.0130196	0.00522101	2.4937	0.0134568
NK bright CD56++ CD16-	IL1RN	0.0133937	0.00537435	2.49215	0.0135098
NK dim CD56+ CD16+	SIGLEC9	-0.0233982	0.00939708	-2.48995	0.0135912
Bcells (CD19+)	IL7R	-0.0145436	0.00584218	-2.48942	0.0136108
CD4+ cell proliferation (Ki67+)	FGF21	-0.0104868	0.00421265	-2.48936	0.0136171
Treg CD4+ CD25high	PLPBP	0.00481199	0.00193321	2.48912	0.0136261
Th2 Mem Tc CCR6- CXCR3- CCR4+	F11R	0.0471959	0.0189618	2.489	0.0136265
Th17 Mem Tc CCR6+ CXCR3- CCR4+	MFAP5	-0.0414631	0.0166587	-2.48897	0.0136274
NK bright CD56++ CD16-	PILRA	0.0155957	0.00626985	2.48741	0.0136855
Classical mono CD14++ CD16+	FCRL6	-0.0181022	0.00727762	-2.48738	0.0136867
Classical mono CD14++ CD16+	CDC37	-0.0199565	0.00802343	-2.48728	0.0136905
Monocytes CD14+	SNCG	-0.0061848	0.00248687	-2.48698	0.0137016
Treg CD4+ CD25high	LCN2	0.00824452	0.00331509	2.48697	0.0137063
CD8+ naïve CD45RO- CD27+	JCHAIN	-0.033985	0.0136729	-2.48558	0.013754
CD4+ eff CD45RO- CD27-	LGALS1	-0.0269719	0.0108545	-2.48485	0.0137812
Lymphocytes	CALCA	-0.0295134	0.0118797	-2.48435	0.0138
NK cells CD3- CD56+	EBI3_IL27	-0.0419834	0.0168994	-2.48432	0.0138014
CD4+ eff CD45RA+ CD27-	PRDX3	-0.0184161	0.00741314	-2.48425	0.0138038
Th2 Mem Tc CCR6- CXCR3- CCR4+	TNFSF14	0.0488788	0.0196792	2.48378	0.0138217
Bcells (CD19+)	FOLR3	0.00487107	0.00196124	2.48366	0.0138259
Th17 Mem Tc CCR6+ CXCR3- CCR4+	PDGFB	0.0219202	0.00882615	2.48355	0.0138301
CD4+ eff CD45RA+ CD27-	APOH	-0.0313547	0.012629	-2.48275	0.0138604
NK cells CD3- CD56+	F7	-0.0410397	0.0165357	-2.48188	0.0138931
NK bright CD56++ CD16-	FOLR2	0.0238418	0.00960686	2.48175	0.0138982
Lymphocytes	CST7	-0.0251724	0.0101444	-2.4814	0.0139115
Bcells (CD19+)	CTSZ	0.0225204	0.00907615	2.48127	0.0139162
CD4+ Tcells	CTSL	-0.0561597	0.0226338	-2.48123	0.0139176
Th17 Mem Tc CCR6+ CXCR3- CCR4+	ICAM1	0.0632815	0.0255105	2.48061	0.0139413
Th17 Mem Tc CCR6+ CXCR3- CCR4+	LBR	0.0329796	0.0132958	2.48045	0.0139473
NK cells CD3- CD56+	STX4	-0.0248448	0.0100179	-2.48003	0.0139631
Th17 Mem Tc CCR6+ CXCR3- CCR4+	SERPINB9	0.0606383	0.0244534	2.47975	0.013974
NK cells CD3- CD56+	HEXIM1	-0.0192329	0.0077576	-2.47923	0.0139936
NK cells CD3- CD56+	CEACAM8	-0.0306858	0.0123773	-2.4792	0.0139947
Monocytes CCR6+	PTN	-0.0167446	0.00675464	-2.47897	0.0140035
NKT cells CD3+ CD56+	TNFRSF13C	-0.0185218	0.00747216	-2.47878	0.0140107
NK dim CD56+ CD16+	LILRB1	-0.0259176	0.0104565	-2.47862	0.0140171
Lymphocytes	CTSZ	-0.0537089	0.0216759	-2.47782	0.0140475
CD8+ Tcells	CD74	0.0566265	0.0228616	2.47693	0.0140812
NKT cells CD3+ CD56+	KRT18	-0.0104294	0.00421094	-2.47674	0.0140888
NK bright CD56++ CD16-	ICAM2	0.020146	0.00813459	2.47658	0.0140946
Th2 Mem Tc CCR6- CXCR3- CCR4+	CPXM1	0.0399581	0.0161347	2.47654	0.0140963
Treg CD4+ CD25high	NRP1	0.00945451	0.00381832	2.47609	0.0141177
Non classical mono CD14+ CD16+	ADH4	0.00694093	0.00280347	2.47583	0.0141235
Treg Effector (CD45RA-)	MMP8	0.0373471	0.0150915	2.4747	0.014171
NK cells CD3- CD56+	CST3	-0.0492107	0.0198878	-2.47442	0.0141778
Lymphocytes	SIRPB1	-0.0429492	0.0173676	-2.47295	0.0142342
Lymphocytes	SCGB3A2	-0.0232348	0.0093961	-2.47282	0.0142396
Monocytes CCR4+	TCL1A	-0.010797	0.00436668	-2.47259	0.0142483
CD4+ eff CD45RO- CD27-	CA13	-0.0112793	0.00456308	-2.47187	0.0142763
CD8+ eff CD45RO- CD27-	DPP6	-0.0579724	0.0234546	-2.47169	0.0142831
Non classical mono CD14+ CD16+	CSF1	-0.0218014	0.00882074	-2.4716	0.0142865
CD8+ eff CD45RA+ CD27-	GALNT10	-0.0703866	0.0284801	-2.47143	0.0142931
NK bright CD56++ CD16-	IL16	0.0190974	0.00772756	2.47134	0.0142965
Treg Effector (CD45RA-)	MMP9	0.0338436	0.0136946	2.47131	0.014302
CD4+ Tcells	TNFSF13B	-0.0656743	0.0265773	-2.47107	0.0143071
Monocytes CD14+	SPINK4	-0.0061863	0.00250363	-2.47093	0.0143127
NK cells CD3- CD56+	PLTP	0.0274794	0.0111253	2.46998	0.0143494
CD4+ eff CD45RO- CD27-	CCL3	-0.0199649	0.00808445	-2.46955	0.0143662
Bcells (CD19+)	MMP9	0.0117633	0.00476344	2.46949	0.0143685
CD4+ Tcells	CD274	-0.0586021	0.0237318	-2.46935	0.014374
CD4+ eff CD45RA+ CD27-	TRIAP1	-0.0279659	0.0113254	-2.4693	0.014376
Th17 Mem Tc CCR6+ CXCR3- CCR4+	TBCB	0.0229449	0.00929221	2.46926	0.0143775
Treg activation (CD25+ HLA DR+)	PSIP1	-0.0437212	0.0177084	-2.46895	0.0143937
CD8+ naïve CD45RA+ CD27+	SERPINA11	-0.0464377	0.0188219	-2.46721	0.0144574
CD8+ eff CD45RA+ CD27-	IFNGR2	-0.0418728	0.0169729	-2.46705	0.014464
CD4+ eff CD45RA+ CD27-	CTSF	-0.0277924	0.0112684	-2.46639	0.0144895
CD8+ Tcells	CASP1	0.0454316	0.0184233	2.46599	0.0145055
CD8+ naïve CD45RO- CD27+	CD207	0.0517755	0.0209972	2.46583	0.0145116
Neutrophils	FAP	-0.0598834	0.0242874	-2.46561	0.0145202
Th17 Mem Tc CCR6+ CXCR3- CCR4+	DOK2	0.0214301	0.00869288	2.46524	0.0145348
Th17 Mem Tc CCR6+ CXCR3- CCR4+	TNR	-0.0418473	0.0169756	-2.46514	0.0145389
Th2 Mem Tc CCR6- CXCR3- CCR4+	IFNG	-0.0178411	0.00723759	-2.46507	0.0145418
CD4+ cell proliferation (Ki67+)	CDHR2	-0.0165264	0.00670413	-2.46511	0.0145444
CD4+ eff CD45RO- CD27-	HPGDS	0.0270161	0.0109607	2.46482	0.0145514
Th2 Mem Tc CCR6- CXCR3- CCR4+	FIS1	0.0329047	0.0133508	2.46462	0.0145592
NK cells CD3- CD56+	FGF21	-0.0113577	0.0046083	-2.46461	0.0145597
Lymphocytes	DLL1	-0.0628945	0.0255241	-2.46412	0.0145789
Th17 Treg ratio	FAM3C	-0.476396	0.193341	-2.46402	0.0145873
Neutrophils	ART3	0.0508704	0.0206483	2.46366	0.0145972
Intermediate mono CD14++ CD16+	DSC2	-0.0316908	0.0128635	-2.46363	0.0145982
Th17 Mem Tc CCR6+ CXCR3- CCR4+	CA2	0.0291068	0.0118153	2.46349	0.0146037
CD4+ naïve CD45RO- CD27+	MMP12	-0.0415219	0.0168632	-2.46228	0.0146519
Th2 Mem Tc CCR6- CXCR3- CCR4+	ANXA4	0.0393611	0.0159911	2.46143	0.0146854
Th1 Mem Tc CCR6- CXCR3+ CCR4-	OBP2B	-0.0311539	0.0126581	-2.46119	0.0146952
CD4+ naïve CD45RA+ CD27+	NAAA	0.0416177	0.0169133	2.46065	0.0147164
Classical mono CD14++ CD16+	TNFSF10	-0.0445523	0.0181083	-2.46033	0.0147293
CD8+ eff CD45RO- CD27-	COMT	-0.0337027	0.0137026	-2.45959	0.0147587
CD8+ eff CD45RO- CD27-	TNFSF12	0.0668837	0.027195	2.45941	0.0147658
CD8+ naïve CD45RO- CD27+	GNLY	-0.0375781	0.0152811	-2.45913	0.014777
CD8+ eff CD45RO- CD27-	MUC13	-0.0377491	0.015351	-2.45907	0.0147796
Th1 Mem Tc CCR6- CXCR3+ CCR4-	DDC	-0.0288815	0.0117453	-2.45898	0.0147828
Monocytes CCR4+	LRPAP1	-0.0233559	0.00949863	-2.45887	0.0147873
Th17 Mem Tc CCR6+ CXCR3- CCR4+	BID	0.0249284	0.0101414	2.45808	0.0148191
Bcells (CD19+)	CD46	0.0320573	0.0130451	2.45743	0.014845
NK dim CD56+ CD16+	VCAM1	-0.0266442	0.0108456	-2.45667	0.0148754
CD8+ naïve CD45RA+ CD27+	FCRL5	-0.0401819	0.0163593	-2.45622	0.0148937
Monocytes CCR4+	BOC	-0.047602	0.0193825	-2.45593	0.0149053
CD4+ naïve CD45RA+ CD27+	SOST	-0.0573231	0.0233482	-2.45515	0.0149369
CD4+ naïve CD45RA+ CD27+	TNFRSF13B	-0.0740563	0.0301647	-2.45507	0.0149401
Treg CD4+ CD25high	CD63	0.00596659	0.00243041	2.45497	0.0149482
Neutrophils	DPT	-0.0561618	0.0228812	-2.45449	0.0149632
Th17 Treg ratio	TGFA	-0.452812	0.184492	-2.45437	0.0149724
Treg activation (CD25+ HLA DR+)	SPINK4	0.0308865	0.0125861	2.45402	0.0149867
Non classical mono CD14+ CD16+	ITIH3	-0.0148184	0.00603883	-2.45385	0.0149892
Neutrophils	PLTP	-0.0380329	0.0154995	-2.45381	0.0149907
NK bright CD56++ CD16-	C1QA	0.0263144	0.010724	2.4538	0.0149914
Classical mono CD14++ CD16+	DARS	-0.0205737	0.0083845	-2.45378	0.0149918
Monocytes CD14+	AIF1	0.0104882	0.00427463	2.45359	0.0149995
Th17 Treg ratio	VSTM2L	-0.308992	0.125969	-2.45292	0.0150311
Monocytes CCR6+	LCN2	-0.0222654	0.00907802	-2.45268	0.0150367
Monocytes CCR4+	CBLN4	-0.0179766	0.00732971	-2.45257	0.015041
CD8+ naïve CD45RO- CD27+	SFTPD	-0.0310136	0.0126473	-2.45219	0.0150565
Bcells (CD19+)	MMP3	0.0161305	0.00658173	2.45079	0.0151133
Treg activation (CD25+ HLA DR+)	PM20D1	-0.0110621	0.00451426	-2.45049	0.0151301
Treg activation (CD25+ HLA DR+)	REG1B	0.0336241	0.0137218	2.45041	0.0151332
Th17 Mem Tc CCR6+ CXCR3- CCR4+	HARS	0.0326957	0.0133439	2.45023	0.0151363
CD4+ eff CD45RO- CD27-	APOH	-0.0260971	0.0106513	-2.45014	0.0151398
CD8+ eff CD45RA+ CD27-	NELL2	-0.076237	0.0311275	-2.44918	0.015179
Th1 Mem Tc CCR6- CXCR3+ CCR4-	MFAP5	0.0381234	0.0155664	2.44909	0.0151829
Th17 Mem Tc CCR6+ CXCR3- CCR4+	SPARCL1	-0.0600558	0.024529	-2.44836	0.0152127
CD8+ Tcells	HYOU1	0.0768005	0.0313719	2.44806	0.0152247
CD4+ eff CD45RO- CD27-	IL5RA	0.0178728	0.0073008	2.44806	0.015225
Neutrophils	DLL1	0.0570267	0.0232954	2.44798	0.015228
Treg CD4+ CD25high	TRIAP1	0.00707982	0.00289292	2.44729	0.0152608
CD4+ cell proliferation (Ki67+)	HS6ST1	-0.0326891	0.0133585	-2.44707	0.01527
Th2 Mem Tc CCR6- CXCR3- CCR4+	EDAR	0.0286808	0.0117216	2.44683	0.0152754
Th17 Treg ratio	LGALS1	-0.376499	0.153899	-2.4464	0.0152975
Classical mono CD14++ CD16+	CASP3	-0.0167843	0.00686139	-2.4462	0.0153015
Monocytes CCR4+	SCGB1A1	-0.0173903	0.00710933	-2.44612	0.0153047
Th1 Mem Tc CCR6- CXCR3+ CCR4-	FAS	0.0463513	0.0189518	2.44575	0.0153199
Monocytes CCR4+	LTA	-0.025936	0.010607	-2.44517	0.0153437
NK bright CD56++ CD16-	ACE2	0.0100458	0.00410887	2.44491	0.0153547
Th17 Mem Tc CCR6+ CXCR3- CCR4+	HSPA1A	0.037319	0.0152699	2.44395	0.0153941
Non classical mono CD14+ CD16+	RELT	-0.0178667	0.00731091	-2.44384	0.0153989
CD8+ eff CD45RO- CD27-	HNMT	-0.0364546	0.0149259	-2.44237	0.0154596
Th1 Mem Tc CCR6- CXCR3+ CCR4-	FUT3_FUT5	-0.0365732	0.0149752	-2.44225	0.0154646
Monocytes CCR6+	CD4	-0.0200888	0.00823024	-2.44085	0.0155231
Th2 Mem Tc CCR6- CXCR3- CCR4+	CX3CL1	0.0533519	0.0218592	2.44071	0.0155289
CD4+ Tcells	ADGRG2	0.0568822	0.0233101	2.44023	0.0155488
CD8+ Tcells	FCRL6	0.0261466	0.0107155	2.44006	0.0155558
CD8+ Tcells	LILRA2	0.0505222	0.0207095	2.43956	0.0155768
Neutrophils	FOLR3	0.0104311	0.00427617	2.43937	0.015585
Neutrophils	GDF15	0.0300261	0.0123095	2.43927	0.0155893
Th2 Mem Tc CCR6- CXCR3- CCR4+	ST6GAL1	0.0575018	0.0235739	2.43921	0.0155914
Lymphocytes	RABGAP1L	0.046046	0.0188843	2.43833	0.0156285
Bcells (CD19+)	GRN	0.0312721	0.0128288	2.43765	0.015657
CD4+ eff CD45RO- CD27-	CD83	-0.0246019	0.010094	-2.43728	0.0156725
CD4+ eff CD45RA+ CD27-	CCL16	-0.0229038	0.00939729	-2.43728	0.0156727
CD4+ Tcells	EFNA1	-0.077043	0.0316127	-2.43709	0.0156807
NK dim CD56+ CD16+	ENPP5	0.0195971	0.00804377	2.43631	0.0157134
Th2 Mem Tc CCR6- CXCR3- CCR4+	CHAC2	0.0441192	0.0181093	2.43627	0.015715
Th17 Mem Tc CCR6+ CXCR3- CCR4+	USO1	0.0264465	0.0108579	2.4357	0.0157393
Intermediate mono CD14++ CD16+	IL10RB	-0.0378057	0.0155245	-2.43523	0.015759
CD4+ Tcells	IL1B	-0.0321179	0.0131904	-2.43495	0.0157708
Neutrophils	CCL11	0.0506086	0.020789	2.4344	0.0157943
Th17 Mem Tc CCR6+ CXCR3- CCR4+	FLI1	0.0368323	0.0151314	2.43417	0.0158038
Monocytes CCR4+	CA6	-0.013889	0.00570659	-2.43386	0.015817
CD4+ Tcells	OSMR	-0.0929759	0.0382033	-2.43371	0.0158232
Classical mono CD14++ CD16+	COMT	-0.0201127	0.00826783	-2.43265	0.0158685
Treg activation (CD25+ HLA DR+)	KLRB1	-0.0483936	0.0198957	-2.43237	0.0158848
CD8+ naïve CD45RO- CD27+	MZB1	-0.0336034	0.0138158	-2.43224	0.0158857
CD8+ naïve CD45RA+ CD27+	CD97	-0.0663905	0.0273043	-2.4315	0.0159175
Treg Effector (CD45RA-)	RBP2	0.0276006	0.0113517	2.43141	0.0159258
CD4+ eff CD45RO- CD27-	NPDC1	-0.0296011	0.0121779	-2.43073	0.0159504
Monocytes CCR4+	SIGLEC9	-0.0322322	0.0132608	-2.43063	0.0159543
Th17 Mem Tc CCR6+ CXCR3- CCR4+	METAP1D	0.0304221	0.0125179	2.43029	0.0159691
Th17 Mem Tc CCR6+ CXCR3- CCR4+	DCTN2	0.0290577	0.0119568	2.43023	0.0159718
Treg activation (CD25+ HLA DR+)	ANGPTL4	0.0485284	0.0199744	2.42954	0.0160057
Intermediate mono CD14++ CD16+	CD6	0.0182521	0.00751292	2.42943	0.0160058
NK bright CD56++ CD16-	VCAM1	0.024748	0.0101871	2.42935	0.0160095
Non classical mono CD14+ CD16+	C1QA	-0.0224013	0.00922303	-2.42884	0.0160311
Non classical mono CD14+ CD16+	EFNA1	-0.0231352	0.00952595	-2.42865	0.0160393
Bcells (CD19+)	FABP4	0.0139403	0.00574335	2.42721	0.0161011
NK bright CD56++ CD16-	SIGLEC6	0.0201231	0.00829157	2.42693	0.0161131
Th2 Mem Tc CCR6- CXCR3- CCR4+	HGS	0.0340495	0.0140354	2.42598	0.0161541
CD4+ cell proliferation (Ki67+)	GFER	-0.0271455	0.0111901	-2.42585	0.0161646
Treg activation (CD25+ HLA DR+)	FCRL1	-0.0419998	0.0173175	-2.42529	0.0161887
Treg CD4+ CD25high	ADAMTS16	0.00601699	0.00248099	2.42524	0.0161909
Lymphocytes	MPO	-0.0511159	0.0210784	-2.42504	0.0161949
CD4+ naïve CD45RA+ CD27+	JCHAIN	-0.0444537	0.0183327	-2.42483	0.0162041
Neutrophils	S100A12	0.0210431	0.00868035	2.42422	0.0162305
Classical mono CD14++ CD16+	KRT18	-0.0145605	0.0060063	-2.42421	0.0162311
CD8+ eff CD45RO- CD27-	CXCL11	0.026461	0.0109168	2.42388	0.0162452
Th1 Mem Tc CCR6- CXCR3+ CCR4-	COL9A1	0.0344999	0.0142344	2.4237	0.0162532
Classical mono CD14++ CD16+	DFFA	-0.0259113	0.0106951	-2.42273	0.0162953
CD8+ eff CD45RO- CD27-	DCTN2	-0.0306462	0.01265	-2.42263	0.0162998
CD4+ Tcells	PVR	0.0573344	0.0236671	2.42254	0.0163037
CD8+ Tcells	CTSS	0.0725749	0.0299589	2.42248	0.016306
CD8+ naïve CD45RA+ CD27+	LAG3	-0.0531106	0.0219351	-2.42126	0.0163596
CD4+ cell proliferation (Ki67+)	VWA1	-0.0262351	0.0108367	-2.42096	0.0163771
Treg CD4+ CD25high	RBP2	0.00332427	0.00137344	2.42039	0.0164019
Treg Effector (CD45RA-)	S100P	-0.0577392	0.0238555	-2.42037	0.0164028
Classical mono CD14++ CD16+	USO1	-0.0167707	0.00692967	-2.42013	0.0164087
NK CD56+ CD16-	UBAC1	-0.0202088	0.00835096	-2.41994	0.0164172
[truncated: 1,891 more rows]

## Sheet: Table S8
Pathway enrichment analysis of the genes encoding for the shared differentially expressed proteins (sDEPs)
[truncated: 23 more rows]

[truncated: 5 more sheets: Table S9, Table S10, Table S11, Table S12, Table S13]
